# Supplementary material for: Drug selection based on pan-genomics genetic features of Mycobacterium tuberculosis
Source: Front Microbiol. 2025 Sep 2;16:1663069. doi: 10.3389/fmicb.2025.1663069 (PMC12436377; doi:10.3389/fmicb.2025.1663069)
Supplement: Supplementary file 1 [file Table_1.XLSX]

## Sheet: SRA
Sample	Country of isolation	Total sequences	Average sequence length	Deduplicated sequences	Reads mapped	Reads mapped(%)	Average mapping quality	Average coverage depth	Average variant depth	Published
ERR025420	Netherlands	5737565	111.953	5733720	5684902	99.1486	26.5	127.04	48.1	2011-03-18
ERR025422	Netherlands	4339199	111.929	4334746	4295381	99.0919	26.5	95.95	35.2	2011-03-18
ERR025432	Netherlands	7334888	111.934	7327840	7080940	96.6307	27.3	159.89	67.5	2011-03-18
ERR025433	Netherlands	4142386	111.969	4140522	4092677	98.8445	27.2	92.58	38.8	2011-03-18
ERR025435	Netherlands	7007377	111.956	7002912	6932763	98.9983	27.2	156.45	64.6	2011-03-18
ERR025436	Netherlands	4449443	111.968	4447402	4399172	98.9155	27.2	99.49	37.4	2011-03-18
ERR025442	Netherlands	4858764	111.932	4854100	4797453	98.833	26.7	107.36	48.2	2011-03-18
ERR025443	Netherlands	8035078	111.911	8024874	7937437	98.9104	26.7	177.45	88.3	2011-03-18
ERR036187	Malawi	8293713	74.9824	8290044	8242034	99.4209	34.4	135.67	55	2011-11-03
ERR036191	Malawi	9868810	74.9904	9866422	8448389	85.6277	34.6	138.53	36.5	2011-11-03
ERR036195	Malawi	8747511	74.9833	8743816	8667783	99.1304	34.4	142.21	67.8	2011-11-03
ERR036197	Malawi	6387256	74.934	6376550	6333673	99.3276	34.4	104.03	43.1	2011-11-03
ERR036209	Malawi	6044150	74.986	6042024	5995832	99.2355	34.5	98.7	46.5	2011-11-03
ERR036219	Malawi	8548760	74.994	8547474	8495798	99.3954	34.7	139.96	38.4	2011-11-03
ERR036228	Malawi	6626915	74.9835	6624154	6587064	99.4401	34.7	108.65	40.8	2011-11-03
ERR036229	Malawi	7304800	74.9845	7301932	7265543	99.5017	34.8	119.79	43.9	2011-11-03
ERR036230	Malawi	7273208	74.9849	7270454	7181454	98.7759	34.7	118.17	59	2011-11-03
ERR036243	Malawi	7568188	74.9852	7565368	7481297	98.8887	34.8	123.19	54.8	2011-11-03
ERR036246	Malawi	7390778	74.9857	7388122	7343556	99.3968	34.8	121.14	50.6	2011-11-03
ERR037504	Malawi	14653361	74.9869	14648466	9452861	64.5314	34	154.98	39.2	2011-11-03
ERR040118	Uganda	14539648	74.8724	14492390	14244520	98.2897	31.8	229.49	97.8	2011-11-03
ERR039337	United States of America	16914899	75	16904334	16724792	98.9379	33.7	278.71	74.4	2011-11-03
ERR046989	United States of America	6505225	75	6503344	6441263	99.0454	33.7	106.68	55.2	2011-11-03
ERR047010	United States of America	7354475	75	7352560	7311321	99.4391	33.4	122.34	45	2011-11-03
ERR046750	United Kingdom	9322249	75	9292944	9158476	98.553	30.8	148.01	68.7	2011-11-03
ERR108132	South Africa	5406124	99.7789	5385890	5365009	99.6123	38	119.33	65.2	2012-04-27
ERR108134	South Africa	4652560	99.8176	4638268	4612445	99.4433	37.9	102.99	58.8	2012-04-27
ERR108135	South Africa	4831484	99.9555	4827848	4798936	99.4011	38	106.98	62.5	2012-04-27
ERR108137	South Africa	4629092	99.8	4613500	4579268	99.258	38	102	57.8	2012-04-27
ERR108139	South Africa	4652728	99.9136	4645952	4618858	99.4168	37.8	102.99	58	2012-04-27
ERR108141	South Africa	4536036	99.7466	4516656	4494305	99.5051	37.9	99.99	50.2	2012-04-27
ERR108148	South Africa	4533207	99.9077	4526188	4499699	99.4148	37.9	100.03	62.6	2012-04-27
ERR171128	South Africa	6237680	99.9249	6229792	6141017	98.575	34.6	136.24	81.2	2012-09-27
ERR171129	South Africa	4538344	99.9371	4533560	4502996	99.3258	34.5	99.96	58.2	2012-09-27
ERR171146	South Africa	7580720	99.9629	7576006	7545332	99.5951	34.6	167.01	82.5	2012-09-27
ERR171147	South Africa	3764091	99.9624	3761720	3746909	99.6063	34.6	83.14	39.1	2012-09-27
ERR181314	Djibouti	15205820	76	15200606	14928408	98.2093	31.4	249.72	66.3	2012-11-27
ERR181435	Djibouti	19330668	101	19304742	18606933	96.3853	32.8	421.85	222.1	2012-11-27
ERR181315	Somalia	9225030	75	9217988	8329958	90.3663	22.2	127.33	24.3	2012-11-27
ERR190355	Malawi	4570568	100	4566178	4538201	99.3873	35.2	102.06	58.6	2012-12-09
ERR229952	Russia	4141124	100	4131366	4096436	99.1545	35	90.38	60.1	2013-02-25
ERR234676	Russia	7182514	100	7173220	7134368	99.4584	35.2	158.02	110.7	2013-03-14
ERR234678	Russia	6186851	100	6181920	6134061	99.2258	35.2	137.72	94	2013-03-14
ERR234679	Russia	6750099	100	6743454	6694921	99.2803	35.1	150.34	102.1	2013-03-14
ERR245742	Malawi	8299992	74.9786	8295442	8208122	98.9474	33.4	134.07	62.3	2013-03-26
ERR245751	Malawi	5574783	74.9902	5573370	5513886	98.9327	33.4	90.19	43	2013-03-26
ERR245753	Malawi	8023762	74.9871	8021148	7964823	99.2978	33.4	130.26	53.6	2013-03-26
ERR245758	Malawi	15477854	74.9943	15475616	12685270	81.9694	31.3	202.57	48.5	2013-03-26
ERR245847	Malawi	15577903	74.9949	15575878	14288594	91.7354	32.2	230.24	43.1	2013-03-26
ERR233348	Ethiopia	6693701	50.9999	6693655	6115844	91.3678	33.4	48.04	10.1	2013-05-09
ERR233354	Ethiopia	9834672	50.9998	9834593	9549267	97.0988	34	59.72	19.3	2013-05-09
ERR234132	China	7268541	113.761	7243730	7204923	99.4643	30.1	181.12	59.5	2013-05-13
ERR234136	China	5995932	113.657	5966186	5913838	99.1226	26.3	142.97	42.5	2013-05-13
ERR234153	Eritrea	7028875	99.9475	7022662	6935270	98.7556	26	140.36	17.8	2013-05-13
ERR234237	Gambia	6926245	99.9734	6923144	6689242	96.6214	25.9	135.21	30.4	2013-05-13
ERR234254	Gambia	8096278	107.93	8087694	8010195	99.0418	25.9	190.79	98.7	2013-05-13
ERR234255	Gambia	6878872	107.939	6872570	6800553	98.9521	25.8	161.9	76.7	2013-05-13
ERR234261	Gambia	8696636	108	8685416	8589893	98.9002	25.6	205.84	92.4	2013-05-13
ERR234155	Germany	6944508	107.952	6939468	6882300	99.1762	28.1	157.99	77.1	2013-05-13
ERR234156	Germany	4957466	107.951	4953802	4911632	99.1487	28.3	113.4	53.5	2013-05-13
ERR234168	Germany	4553451	107.948	4549786	4515363	99.2434	28.2	103.93	35.6	2013-05-13
ERR234169	Germany	5100550	99.9205	5093610	5008922	98.3374	26.1	102.47	19.9	2013-05-13
ERR234181	Germany	5156658	107.939	5151862	5112337	99.2328	28.2	117.47	49.6	2013-05-13
ERR234188	Germany	5930925	99.9592	5926848	5853735	98.7664	24.7	115.53	16.2	2013-05-13
ERR234191	Germany	5060373	107.949	5056470	5011911	99.1188	28.3	115.45	59.3	2013-05-13
ERR234192	Germany	5799288	107.929	5793006	5762725	99.4773	28.1	132.41	51.2	2013-05-13
ERR234194	Germany	5475923	107.96	5472572	5429281	99.2089	28.3	125.07	51.9	2013-05-13
ERR234197	Germany	6413609	107.837	6397554	6345457	99.1857	28.4	146.65	69.7	2013-05-13
ERR234106	Ghana	5688917	107.952	5684782	5612815	98.734	25.2	132.83	64.6	2013-05-13
ERR234113	Ghana	3319040	107.914	3314640	2935496	88.5615	25	68.33	28.5	2013-05-13
ERR234142	Ghana	6610970	99.9577	6606292	6481628	98.113	23.8	128.35	19.2	2013-05-13
ERR234143	Ghana	5763009	99.9578	5758904	5668733	98.4342	24.3	110.96	21.6	2013-05-13
ERR234144	Ghana	6992682	99.9699	6989172	6873674	98.3475	23.4	134.29	22.6	2013-05-13
ERR234145	Ghana	5105517	99.8886	5095910	4995740	98.0343	24.2	97.71	14.4	2013-05-13
ERR234147	Ghana	6882734	99.9639	6878572	6756107	98.2196	24.1	133.34	30.7	2013-05-13
ERR234148	Ghana	7363218	99.9744	7360052	7242371	98.4011	23.1	141	32	2013-05-13
ERR234150	Ghana	5283935	99.9609	5280436	5199552	98.4682	24	101.94	19.5	2013-05-13
ERR234160	Ghana	4903826	107.915	4897534	4863322	99.3014	28.4	112.38	44.8	2013-05-13
ERR234176	Ghana	6745970	107.923	6738062	6690097	99.2881	28.4	154.59	70.2	2013-05-13
ERR234184	Ghana	2441856	107.94	2439636	2420939	99.2336	28.5	56.26	21.4	2013-05-13
ERR234186	Ghana	4589743	107.197	4533272	4505477	99.3869	28.4	102.86	29.8	2013-05-13
ERR234199	Ghana	7066767	107.929	7059176	6984859	98.9472	28.3	160.41	74	2013-05-13
ERR234204	Ghana	3277114	107.754	3264796	3200165	98.0204	28.2	72.51	61.6	2013-05-13
ERR234158	Iran	5061315	99.9011	5052828	4987496	98.707	25.1	96.95	12	2013-05-13
ERR234257	Netherlands	7108889	107.874	7095036	7013285	98.8478	25.3	166.07	79.4	2013-05-13
ERR234195	Turkmenistan	6405726	99.9451	6399772	6313473	98.6515	25.2	125.64	23.7	2013-05-13
ERR234272	United Kingdom	6039846	107.934	6033880	5779796	95.789	25.2	136.85	66.1	2013-05-13
ERR234214	United States of America	4821705	107.781	4805666	4689059	97.5736	28	107.19	25.1	2013-06-11
ERR234228	United States of America	8455187	107.963	8450382	6978432	82.5813	26	160.43	26.7	2013-06-12
SRR1048973	United States of America	6438040	101	6258420	6153416	98.3222	32.6	135.43	67.4	2013-12-12
SRR1049001	United States of America	4708747	101	4658834	4587590	98.4708	32.7	102.37	47.4	2013-12-12
ERR400415	United Kingdom	6506135	100	6498374	6393958	98.3932	30.4	143.23	63	2014-03-12
ERR386816	United Kingdom	5153185	100	4977734	4945086	99.3441	34.5	107.42	59.1	2014-03-16
SRR1188186	Canada	1412475	224.865	1380546	1373244	99.4711	35.2	66.4	32.6	2014-03-24
SRR1188530	Canada	1247199	220.605	1190126	1182411	99.3517	35.3	55.96	24	2014-03-24
ERR439945	Benin	4579910	100	4574316	4517515	98.7583	33.5	101.55	64.2	2014-05-14
ERR460916	Benin	6437598	100	6429634	6321208	98.3137	31	140.82	82.2	2014-05-14
ERR460917	Benin	6953671	100	6947990	6827936	98.2721	30.9	152.32	92.5	2014-05-14
ERR439931	Cameroon	4439472	100	4433310	4381936	98.8412	33.6	98.29	62	2014-05-14
ERR502506	Ghana	5189518	100	5179522	4932135	95.2237	33.5	109.65	67.2	2014-05-14
ERR502509	Ghana	5611942	100	5594250	5454246	97.4974	33.6	121.34	76	2014-05-14
ERR502525	Ghana	5636958	100	5632844	5283477	93.7977	33.6	118.03	73.7	2014-05-14
ERR439934	Guinea	5278479	100	5273010	5218635	98.9688	33.5	117.22	76.3	2014-05-14
ERR439935	Guinea	4950851	100	4946078	4891454	98.8956	33.5	109.86	70.8	2014-05-14
ERR702401	Ghana	5167735	100	5161866	4935896	95.6223	31.8	109.92	63.4	2015-01-29
ERR713575	Ivory Coast	149646777	101	145303255	146787579	98.0894	33.5	134.16	3013.3	2015-01-29
ERR688009	Pakistan	16166415	99.3622	15995006	15720698	98.285	32.4	288.21	123.2	2015-01-29
ERR688015	Pakistan	20143022	99.8136	20080054	19814865	98.6793	32.2	430.39	184.1	2015-01-29
ERR688044	Pakistan	17036893	99.903	17008956	16685639	98.0991	33.5	369.55	174.1	2015-01-29
ERR718208	Thailand	3978200	100	3970476	3939830	99.2282	33.8	88.35	50	2015-01-29
ERR718218	Thailand	4028532	100	4018386	3989046	99.2699	33.5	89.17	42.4	2015-01-29
ERR718262	Thailand	4882775	100	4879640	4834948	99.0841	33.7	108.55	61.6	2015-01-29
ERR718265	Thailand	4283134	100	4280300	4241743	99.0992	33.8	95.3	58.1	2015-01-29
ERR718290	Thailand	4452346	100	4448384	4413548	99.2169	33.7	99.1	58	2015-01-29
ERR718350	Thailand	4993719	100	4989268	4944862	99.11	33.7	111.12	64.8	2015-01-29
ERR718494	Thailand	4735574	100	4730084	4687198	99.0933	33.9	105.12	62	2015-01-29
ERR718539	Thailand	4318061	100	4314442	4272719	99.0329	33.9	96	58.5	2015-01-29
ERR718550	Thailand	4612966	100	4609050	4564545	99.0344	34	102.43	61	2015-01-29
ERR751294	Ghana	5242532	100	5210992	5151111	98.8509	32.7	115.25	70.2	2015-02-09
ERR751304	Ghana	5610395	100	5560580	5499881	98.9084	32.6	122.51	74.5	2015-02-09
ERR751311	Ghana	4740229	100	4731694	4686853	99.0523	32.6	104.88	63.4	2015-02-09
ERR751369	Peru	6140563	100	6135504	6082896	99.1426	32.9	134.7	81.8	2015-02-09
ERR751642	Thailand	8148537	100	8141092	8084569	99.3057	32.5	180.84	101.3	2015-02-09
ERR751676	Thailand	6340164	100	6336140	6277097	99.0682	32.4	140.58	86.2	2015-02-09
ERR751690	Thailand	6514131	100	6509948	6449754	99.0754	32.5	144.39	87.3	2015-02-09
ERR751709	Thailand	5379167	100	5374254	5313084	98.8618	31.6	118.52	70.4	2015-02-09
ERR751724	Thailand	6147639	100	6139906	6081320	99.0458	32.9	135.94	82.4	2015-02-09
ERR751840	Thailand	5453709	100	5438312	5385911	99.0364	32.6	120.08	65.5	2015-02-09
ERR751849	Thailand	6131777	100	6125230	6067622	99.0595	32.8	135.64	83.6	2015-02-09
ERR751870	Thailand	5511599	100	5506494	5457717	99.1142	32.8	122.04	74.3	2015-02-09
ERR751907	Thailand	5727041	100	5715720	5661391	99.0495	32.6	126.15	64	2015-02-09
ERR751994	Thailand	6654667	100	6644880	6582775	99.0654	32.8	147.04	91.8	2015-02-09
ERR752009	Thailand	5628119	100	5616096	5544127	98.7185	32.8	123.72	71.1	2015-02-09
ERR752077	Thailand	5546604	100	5540770	5506155	99.3753	33	123.27	67.9	2015-02-09
ERR752157	Thailand	5158395	100	5149892	5075958	98.5644	32.9	113.74	68.9	2015-02-09
ERR752182	Thailand	5399910	100	5393506	5358996	99.3602	33.1	120.19	71.4	2015-02-09
ERR751371	United Kingdom	6365544	100	6359212	6306681	99.1739	32.9	139.65	84.1	2015-02-09
ERR751397	United Kingdom	5368106	100	5361892	5311745	99.0648	32.9	117.68	68.3	2015-02-09
ERR757160	Argentina	5398351	99.7461	5375376	5223860	97.1813	33	117.18	52.1	2015-02-13
ERR757167	Argentina	8593197	99.8227	8567412	8466486	98.822	32.9	188.22	91.1	2015-02-13
ERR767991	Thailand	4967166	100	4959842	4913719	99.0701	32.9	109.91	65.2	2015-02-25
ERR768006	Thailand	5345022	100	5318274	5226828	98.2805	32.3	115.86	59	2015-02-25
ERR768007	Thailand	5189078	100	5177386	5113410	98.7643	32.6	114.26	66.1	2015-02-25
ERR768038	Thailand	5584022	100	5578508	5513856	98.8411	32.2	123.39	75.8	2015-02-25
ERR775779	Thailand	5938489	100	5933482	5869676	98.9246	33.5	131.45	80.1	2015-03-04
ERR775798	Thailand	5983882	100	5977804	5915632	98.96	33.5	132.24	82	2015-03-04
ERR772258	Argentina	5490746	99.6535	5458666	5251388	96.2028	32.9	117.92	50.2	2015-05-02
ERR776453	Argentina	5676336	99.6423	5642204	5506077	97.5873	33.3	124.2	56.7	2015-05-02
ERR550931	Sierra Leone	1340159	241.095	1320134	1307145	99.0161	33	69.73	36.5	2015-06-23
ERR552161	Sierra Leone	2317978	284.423	2286176	2275944	99.5524	27.7	131.74	47	2015-06-23
ERR553145	Sierra Leone	1916426	279.639	1881356	1871409	99.4713	32.7	115.8	46.7	2015-06-23
ERR552984	Germany	5614880	101	5586048	5524120	98.8914	31.4	124.49	27.8	2015-06-25
ERR551901	Germany	3823116	101	3803390	3764517	98.9779	33.8	84.91	34.7	2015-06-26
ERR550865	Germany	5427600	101	5402046	5363234	99.2815	33.3	121.07	27.4	2015-06-26
ERR550944	Germany	5126574	101	5101350	5069105	99.3679	33.9	114.7	32.2	2015-06-26
ERR551664	Germany	7345714	101	7258476	7162406	98.6764	31.9	160.88	36	2015-06-26
ERR551796	Germany	4206101	101	4190568	4156908	99.1968	33.8	93.99	22.7	2015-06-26
ERR552057	Germany	4713616	101	4667136	4638145	99.3788	34	104.54	25	2015-06-26
SRR2100104	United Kingdom	6436410	75	6434526	6381951	99.1829	38.4	108.05	40.8	2015-07-17
SRR2100924	United Kingdom	5390170	100	5347028	5317616	99.4499	35	118.65	58.4	2015-07-17
SRR671809	China	5884875	90	5866668	5835526	99.4692	35.2	118.38	62.7	2015-07-22
SRR2099944	United Kingdom	2950986	151	2885164	2873205	99.5855	34.4	96.05	32.6	2015-07-22
ERR966621	South Africa	3791245	149.628	3777082	3756870	99.4649	33.7	125.99	65.8	2015-07-23
SRR2099936	United Kingdom	2343612	201	2298660	2252674	97.9994	31.8	55.87	10.9	2015-07-23
SRR2100006	United Kingdom	2845363	151	2807816	2789826	99.3593	34.4	93.93	32	2015-07-23
SRR2100308	United Kingdom	4017238	100	3946870	3921952	99.3687	38.7	86.91	37	2015-07-23
SRR2100052	United Kingdom	2886901	151	2802032	2784858	99.3871	34.5	93	30	2015-07-24
ERR970410	South Africa	4414864	150.488	4019346	3904769	97.1494	29.5	102.44	57.3	2015-08-04
ERR553376	Germany	1139276	150	1126938	1129924	99.1791	34.5	37.42	36	2015-08-05
ERR1023217	Gambia	5693126	125	5683744	5613531	98.7647	34.5	158.25	115.1	2015-09-23
ERR1023219	Gambia	6393468	125	6384460	6311149	98.8517	34.7	177.88	133.7	2015-09-23
ERR1023224	Gambia	5933498	125	5923522	5855724	98.8554	34.4	164.8	118.1	2015-09-23
ERR1023225	Gambia	5473290	125	5465072	5399700	98.8038	34.5	152.34	111.8	2015-09-23
ERR1023226	Gambia	5791300	125	5783634	5714543	98.8054	34.4	161.11	118.2	2015-09-23
ERR1023227	Gambia	5492152	125	5484158	5419027	98.8124	34.4	152.77	111.9	2015-09-23
ERR1023229	Gambia	5776120	125	5768208	5699637	98.8112	34.5	160.79	118.7	2015-09-23
ERR1023230	Gambia	5525222	125	5517192	5449660	98.776	34.4	153.66	113.2	2015-09-23
ERR1023232	Gambia	5906819	125	5899042	5832785	98.8768	34.6	164.5	121.8	2015-09-23
ERR1023244	Gambia	5421081	125	5413870	5352012	98.8574	34.5	150.84	112	2015-09-23
ERR1023281	Gambia	6557317	125	6548502	6468323	98.7756	34.5	182.2	135.1	2015-09-23
ERR1023285	Gambia	5902773	125	5893782	5829601	98.911	34.6	164.25	122	2015-09-23
ERR1023288	Gambia	7037948	125	7028138	6949311	98.8784	34.7	195.76	147.1	2015-09-23
ERR1023293	Gambia	6035358	125	6026424	5958624	98.875	34.5	167.99	124	2015-09-23
ERR1082136	Ghana	6534676	125	6502522	6450749	99.2038	35	181.38	131.2	2015-10-21
ERR1035290	Brazil	5381370	101	5352352	5311776	99.2419	32.7	119.89	52.9	2015-10-28
ERR1035303	Brazil	5985438	101	5944692	5892358	99.1197	31.6	132.56	34.2	2015-10-28
ERR1203060	Ghana	4907418	125	4879062	4771326	97.7919	35.7	133.97	95.6	2016-01-13
ERR1203062	Ghana	5656686	125	5621032	5560903	98.9303	35.7	156.1	112.8	2016-01-13
ERR1203066	Ghana	4873367	125	4854610	4806565	99.0103	35.4	135.09	96.1	2016-01-13
ERR1203069	Ghana	4406408	125	4397344	4355598	99.0507	35.2	122.77	88.2	2016-01-13
ERR1203070	Ghana	4308755	125	4292766	4254847	99.1167	35.2	119.44	85.2	2016-01-13
ERR1203077	Ghana	5189657	125	5165590	5114397	99.009	35.3	143.81	102.3	2016-01-13
ERR1213855	South Korea	6506229	101	6330646	6279674	99.1948	33.2	139.88	56.9	2016-01-20
ERR1334040	Gambia	5586789	125	5578594	5534734	99.2138	33.9	155.7	116.5	2016-03-26
ERR1334051	Ghana	4272116	125	4247594	4197049	98.81	34.4	117.72	84	2016-03-26
SRR3500411	Botswana	2680126	229.406	2649936	2403524	90.7012	33.6	120.94	57.7	2016-05-17
ERR552796	Germany	1793803	291.084	1764946	1749116	99.1031	31.8	110.36	61.5	2016-06-14
SRR3724669	Democratic Republic of the Congo	8905101	99.8029	8875874	8376079	94.3691	34.1	136.27	43.8	2016-06-28
SRR3724755	Democratic Republic of the Congo	9935832	99.7641	9896602	9761253	98.6324	32.4	137.15	41.9	2016-06-28
SRR3724662	Ivory Coast	8090565	99.6796	8047182	7983873	99.2133	34.2	143.96	35.9	2016-06-28
SRR3724803	Ivory Coast	7729242	99.7207	7692988	7621565	99.0716	34.5	135.65	46.7	2016-06-28
SRR3724818	Ivory Coast	6574661	99.7222	6544080	6467255	98.826	34.2	113.2	28.4	2016-06-28
SRR3724965	Ivory Coast	7601150	99.6548	7557264	7475387	98.9166	33.8	133.22	26.6	2016-06-28
SRR3725703	Ivory Coast	10468312	99.6519	10407360	10151850	97.5449	31.3	179.84	62.2	2016-06-28
SRR3725670	South Africa	12417197	99.8021	12376332	12075469	97.569	31.2	192.04	64.7	2016-06-28
SRR3724767	Thailand	9078365	99.7098	9034438	8874306	98.2275	32.4	128.47	53	2016-06-28
SRR3724780	Thailand	5628498	99.6567	5596370	5469315	97.7297	32.2	84.24	25.5	2016-06-28
SRR3724788	Thailand	6460944	99.7957	6439050	6314938	98.0725	32.4	95.74	38.1	2016-06-28
SRR3724943	Thailand	10848066	99.7552	10803772	10610702	98.2129	32.7	153.1	63.6	2016-06-28
SRR3724959	Thailand	8511361	99.7963	8482530	8297719	97.8213	32	115.66	46.3	2016-06-28
SRR3724793	United Republic of Tanzania	3348306	99.6203	3326962	3249409	97.669	31.8	53.05	12.1	2016-06-28
SRR3724967	United Republic of Tanzania	9791467	99.7446	9749580	9574022	98.1993	32.5	157.06	65.9	2016-06-28
SRR3743377	Moldova	4979084	99.7974	4962154	4835350	97.4446	33.6	91.53	29.2	2016-07-05
SRR3743379	Moldova	5334851	99.6093	5299722	5150507	97.1845	33.4	100.28	33.5	2016-07-05
SRR3675479	United Kingdom	3651338	137.478	3611764	3557198	98.4892	34.8	109.14	30.6	2016-08-08
ERR1193835	Brazil	2294904	287.401	2256878	2245512	99.4964	32.4	142.93	58.1	2016-09-28
ERR1199103	Democratic Republic of the Congo	3533818	149.063	3516732	3466889	98.5827	32.7	111.17	44.4	2016-09-28
ERR1199108	Democratic Republic of the Congo	4078415	149.48	4062236	4012059	98.7648	32.6	128.66	51.5	2016-09-28
ERR1199111	Democratic Republic of the Congo	5047490	147.689	5019504	4947106	98.5577	32.3	156.6	62	2016-09-28
ERR1199115	Democratic Republic of the Congo	5314543	149.163	5293774	5226684	98.7327	32.8	166.93	68.6	2016-09-28
ERR1193667	East Timor	2316586	248.145	2282316	2262997	99.1535	29.8	100.13	30.1	2016-09-28
ERR1193888	Eswatini	1676049	284.185	1652312	1640004	99.2551	32.6	102.76	40.8	2016-09-28
ERR1193713	Gambia	4870872	99.5682	4835184	4736208	97.953	32.8	102.86	34.3	2016-09-28
ERR1193714	Gambia	6359627	99.8386	6342400	4909550	77.4084	33.8	99.87	30.6	2016-09-28
ERR1193840	Germany	5458122	99.1302	5377658	5344961	99.392	33.6	116.58	35.4	2016-09-28
ERR1465749	Hungary	5881913	99.5142	5833378	5764585	98.8207	33.1	126.57	43.1	2016-09-28
ERR1465740	Ivory Coast	5271760	98.2974	5119356	5067403	98.9852	32.7	102.33	33.9	2016-09-28
ERR1193759	Kenya	6299089	99.3885	6233196	6140547	98.5136	33.6	116.65	40.1	2016-09-28
ERR1193761	Kenya	7248255	99.2105	7150462	7052833	98.6346	33.3	133.15	45.3	2016-09-28
ERR1465962	Macedonia	10034084	99.5559	9958446	9886684	99.2794	33.9	209.09	63.6	2016-09-28
ERR1193825	Morocco	8906905	98.9792	8752504	8701004	99.4116	33.9	184.59	60.3	2016-09-28
ERR1193707	Mozambique	2929666	241.131	2774518	2690265	96.9633	29.8	113.56	38.8	2016-09-28
ERR1193764	Nepal	7380107	99.1696	7275282	7204622	99.0288	33	141.43	45.2	2016-09-28
ERR1193800	Nepal	5740171	99.7396	5715366	5652014	98.8915	33.4	123.86	38.5	2016-09-28
ERR1193740	Portugal	2566340	247.114	2514880	2501447	99.4659	31.3	115.23	37.6	2016-09-28
ERR1193772	Portugal	6226165	99.0223	6122114	6032255	98.5322	32.4	129.63	45.1	2016-09-28
ERR1193773	Portugal	6908865	99.4991	6850042	6758743	98.6672	32.6	146.31	48.3	2016-09-28
ERR1193778	Portugal	5660403	99.4406	5606582	5516248	98.3888	32.4	120.13	39.8	2016-09-28
ERR1193782	Portugal	6155168	99.6856	6122296	5981853	97.706	31.4	128.85	41.1	2016-09-28
ERR1193838	Portugal	6067121	99.4386	6009372	5963529	99.2371	34	131.14	42.7	2016-09-28
ERR1193747	South Africa	4125398	99.9457	4121644	4104538	99.585	34.9	91.34	48.3	2016-09-28
ERR1193754	South Africa	4543830	99.922	4537884	4506656	99.3118	34.9	100.44	53.7	2016-09-28
ERR1193682	Switzerland	2625982	248.535	2592562	2575526	99.3429	31.4	112.82	33.9	2016-09-28
ERR1465732	Switzerland	7392595	99.5227	7332700	7216940	98.4213	31.6	155.24	50.7	2016-09-28
ERR1465948	Switzerland	7849911	99.3459	7762450	7671620	98.8299	32.4	161.63	51.9	2016-09-28
ERR1198995	Uganda	32701496	50.9999	32701305	32343368	98.9054	35.9	85.91	38.2	2016-09-28
ERR1199006	Uganda	27069084	51	27069028	26370129	97.4181	34.8	92.08	34.8	2016-09-28
ERR1199023	Uganda	14049836	50.9999	14049782	13856706	98.6258	35.2	70.52	21.7	2016-09-28
ERR1199030	Uganda	18625393	50.9999	18625286	18151940	97.4586	36.1	84.08	31.7	2016-09-28
ERR1199125	Uganda	11565207	81.9608	11555236	11508491	99.5955	33.4	210.18	74.8	2016-09-28
ERR1199137	Uganda	5004632	99.3225	4947116	4907885	99.207	32.3	107.17	31.2	2016-09-28
ERR1193645	Vietnam	12525582	99.9334	12511483	11621745	92.8886	33.2	139.09	65	2016-09-28
ERR1465736	Switzerland	6363489	99.0405	6259460	6182174	98.7653	32.3	128.31	40.9	2016-09-28
ERR1465868	Switzerland	7748371	99.7531	7716318	7660879	99.2815	32.7	165.53	43.4	2016-09-28
ERR1465885	Switzerland	2217056	285.993	2184744	2170953	99.3688	32	137.4	47.9	2016-09-28
SRR4423136	Bangladesh	3159287	177.151	3085128	3075988	99.7037	35.2	123.75	50.2	2016-10-19
SRR4423141	Bangladesh	2568080	176.72	2520740	2511153	99.6197	35.3	100.64	35.5	2016-10-19
SRR4423144	Bangladesh	3725314	178.25	3678954	3662322	99.5479	35.4	146.98	48.3	2016-10-19
SRR4423154	Bangladesh	2422427	177.639	2388964	2381342	99.6809	35.3	95.73	37.4	2016-10-19
SRR4423170	Bangladesh	2607107	177.257	2562736	2551717	99.57	35.3	102.49	34.2	2016-10-19
ERR1633802	China	4104655	99.9494	4101164	4073160	99.3172	34.9	90.78	50	2016-11-16
ERR1633841	China	4155956	99.9449	4152096	4126439	99.3821	34.9	92.04	50.7	2016-11-16
ERR1633877	China	4985181	99.9464	4980682	4948267	99.3492	34.8	110.32	59.7	2016-11-16
ERR1633775	South Africa	3782760	99.9318	3778422	3758467	99.4719	35	83.95	43.5	2016-11-16
ERR1633852	South Africa	4263360	99.9524	4259940	4222345	99.1175	34.9	94.02	58.7	2016-11-16
ERR1633866	South Africa	4051838	99.946	4048178	4014868	99.1772	34.9	89.42	55.5	2016-11-16
ERR1633867	South Africa	4173450	99.9592	4170566	4142780	99.3338	34.9	92.34	50.7	2016-11-16
ERR1633883	South Africa	4330627	99.6957	4308302	4283297	99.4196	34.6	95.04	26.3	2016-11-16
ERR1633899	South Africa	3742746	99.4085	3705156	3685449	99.4681	34.4	81.63	27.9	2016-11-16
ERR1633929	South Africa	4188791	99.9218	4183262	4162492	99.5035	34.8	92.57	42.9	2016-11-16
ERR1462588	Germany	26626968	100	26598720	25859228	97.2198	35.5	562.52	322.2	2016-12-31
ERR1462589	Germany	27183366	100	27154248	25728026	94.7477	35.1	556.65	318.6	2016-12-31
ERR1462596	Germany	28119417	100	28087616	27568213	98.1508	35.3	597.11	350.7	2016-12-31
SRR3082111	Albania	4437327	99.8956	4429562	4328582	97.7203	35.1	88.44	20.7	2017-01-08
SRR3085331	Djibouti	4867105	99.8362	4853724	4803680	98.969	33.5	103.12	33.6	2017-01-08
SRR3085355	Italy	4700890	99.2716	4643208	4565263	98.3213	29.7	91.36	24	2017-01-08
SRR3086363	Tajikistan	8010574	99.9208	8000000	7931409	99.1426	32.1	142.53	46.5	2017-01-08
ERR1873415	South Africa	5790484	99.8224	5773172	5685076	98.474	34.1	119.41	34.7	2017-03-08
ERR1873433	South Africa	7602548	99.8366	7581710	7021269	92.608	34.2	156.02	33.4	2017-03-08
ERR1873454	South Africa	5115101	99.87	5104058	4845256	94.9295	30.9	102.32	36	2017-03-08
ERR1873471	South Africa	6503278	99.9378	6496498	6170881	94.9878	34.1	138.28	70.1	2017-03-08
ERR1873477	South Africa	4666893	99.8793	4657558	4542355	97.5265	31.3	89.02	33.8	2017-03-08
ERR1873491	South Africa	5724715	99.9378	5718752	5384468	94.1546	34.1	120.32	62.4	2017-03-08
ERR1873499	South Africa	5432201	99.9259	5425428	5381446	99.1893	34.3	114.78	56.4	2017-03-08
ERR1873519	South Africa	5566674	99.9332	5560438	5402462	97.1589	34.8	121.34	61	2017-03-08
ERR1873523	South Africa	8925061	99.9426	8916486	8109531	90.9499	33.7	181.52	89.8	2017-03-08
ERR1873525	South Africa	3593466	99.8593	3585084	3506379	97.8047	30.5	75	28.5	2017-03-08
ERR1873535	South Africa	6923331	99.9496	6917456	6312642	91.2567	33.7	140.7	67.2	2017-03-08
ERR1873553	South Africa	4747034	99.9216	4740852	4566601	96.3245	30.6	98.32	37.7	2017-03-08
ERR1750878	South Africa	5431481	99.462	5381856	5230772	97.1927	33.3	115.68	55.5	2017-03-14
ERR1750910	South Africa	7456418	99.6431	7411520	7224801	97.4807	33.5	159.93	78.3	2017-03-14
ERR1750937	South Africa	5355066	97.7104	5147244	4746565	92.2157	32.5	104.45	42.3	2017-03-14
ERR1750880	Zimbabwe	10740182	99.4428	10638290	10162720	95.5296	33.2	221.73	106.4	2017-03-14
ERR1750881	Zimbabwe	4923272	99.8114	4907720	4566633	93.05	32.8	100.24	34.9	2017-03-14
SRR5065202	Vietnam	3254441	148.437	3222988	3185288	98.8303	33.3	102.36	43.6	2017-03-21
SRR5065206	Vietnam	3045260	145.502	3025738	2996964	99.049	33	92.26	24.7	2017-03-21
SRR5065207	Vietnam	3645065	147.389	3613578	3568472	98.7518	33.5	112.98	47.7	2017-03-21
SRR5065217	Vietnam	3335760	146.171	3310626	3268954	98.7413	32.8	100.69	35.5	2017-03-21
SRR5065232	Vietnam	3124099	147.456	3097088	3065077	98.9664	32.8	97.09	33.6	2017-03-21
SRR5065241	Vietnam	3457770	147.431	3423032	3373867	98.5637	33.2	107.69	42.3	2017-03-21
SRR5065269	Vietnam	3800039	148.167	3759588	3713305	98.7689	32.8	119.63	48.6	2017-03-21
SRR5065273	Vietnam	4755412	147.027	4707578	4666147	99.1199	33.1	149.05	59.2	2017-03-21
SRR5065274	Vietnam	2944706	147.359	2918644	2885828	98.8756	32.7	91.11	32.3	2017-03-21
SRR5065278	Vietnam	3307957	146.892	3276612	3237296	98.8001	32.7	101.38	39.8	2017-03-21
SRR5065283	Vietnam	5206516	146.071	5166476	5026928	97.299	33.3	151.54	61.1	2017-03-21
SRR5065288	Vietnam	2744194	147.811	2722584	2694825	98.9804	33.3	86.64	32.7	2017-03-21
SRR5065299	Vietnam	3256430	147.222	3229182	3192413	98.8614	32.8	99.99	35.5	2017-03-21
SRR5065322	Vietnam	3419771	147.967	3389462	3344692	98.6791	32.8	107.53	47.4	2017-03-21
SRR5065343	Vietnam	2838680	147.708	2812082	2785233	99.0452	33.2	89.71	34.2	2017-03-21
SRR5065352	Vietnam	5402332	145.194	5372348	4659411	86.7295	33.1	133.66	53.5	2017-03-21
SRR5065359	Vietnam	3079553	147.416	3046746	3015819	98.9849	32.9	96.63	38.2	2017-03-21
SRR5065362	Vietnam	2895790	146.478	2865750	2834266	98.9014	32.7	89.31	31.6	2017-03-21
SRR5065365	Vietnam	4701485	144.347	4668584	4617254	98.9005	33.1	138.92	47.6	2017-03-21
SRR5065366	Vietnam	2935749	147.484	2904916	2872376	98.8798	33.3	91.01	35	2017-03-21
SRR5065367	Vietnam	4115360	145.353	4087490	4042532	98.9001	33	124.41	43.3	2017-03-21
SRR5065373	Vietnam	2587942	146.982	2564520	2531584	98.7157	32.7	80.41	27.7	2017-03-21
SRR5065375	Vietnam	3416491	147.18	3390942	3346729	98.6961	32.9	104.93	41.5	2017-03-21
SRR5065376	Vietnam	2927903	147.025	2896448	2861927	98.8082	32.8	90.85	34	2017-03-21
SRR5065386	Vietnam	3396197	146.822	3370986	3325419	98.6483	32.8	104.58	41.7	2017-03-21
SRR5065417	Vietnam	3454696	146.754	3430120	3395501	98.9907	32.9	107.34	31.4	2017-03-21
SRR5065432	Vietnam	2564493	147.523	2540662	2500645	98.4249	33.3	79.81	33.2	2017-03-21
SRR5065437	Vietnam	3906235	146.519	3878472	3714760	95.779	33.7	117.12	49.3	2017-03-21
SRR5065438	Vietnam	4160946	146.952	4123582	4079083	98.9209	33.1	128.23	52	2017-03-21
SRR5065442	Vietnam	2894103	147.793	2869806	2842757	99.0575	33.4	91.48	34.8	2017-03-21
SRR5065456	Vietnam	4970707	142.217	4941684	4874128	98.6329	33.2	143.7	56.7	2017-03-21
SRR5065460	Vietnam	3337192	147.221	3310892	3275010	98.9162	32.9	104.1	37.1	2017-03-21
SRR5065472	Vietnam	3490055	147.037	3462636	3428774	99.0221	32.9	108.46	38.4	2017-03-21
SRR5065479	Vietnam	3675952	147.181	3644952	3611639	99.0861	33.1	115.37	46.6	2017-03-21
SRR5065504	Vietnam	3379192	147.487	3349128	3310036	98.8328	33.5	105.97	46.6	2017-03-21
SRR5065520	Vietnam	4402420	145.988	4359044	4317419	99.0451	33.3	133.69	52.8	2017-03-21
SRR5065536	Vietnam	3321166	146.755	3295814	3259567	98.9002	32.8	101.69	36.2	2017-03-21
SRR5065618	Vietnam	3558737	147.246	3532204	3498163	99.0363	32.9	110.81	45.1	2017-03-21
SRR5065666	Vietnam	2905008	148.174	2881748	2844547	98.7091	33	90.99	41.1	2017-03-21
SRR5065682	Vietnam	2515490	147.207	2497966	2468748	98.8303	32.8	77.97	26.2	2017-03-21
SRR5065692	Vietnam	2925765	147.693	2898460	2870833	99.0468	33.3	91.92	35.5	2017-03-21
SRR5067221	Vietnam	4084493	147.402	4066392	4027457	99.0425	33.2	126.78	52.1	2017-03-21
SRR5067251	Vietnam	3038459	147.888	3008854	2969892	98.7051	32.7	95.32	36.3	2017-03-21
SRR5067257	Vietnam	3285757	146.87	3256808	3224678	99.0135	33.1	101.6	40.1	2017-03-21
SRR5067260	Vietnam	3266225	148.081	3235710	3198091	98.8374	32.5	103.22	39.4	2017-03-21
SRR5067290	Vietnam	3357054	148.188	3329894	3289531	98.7879	32.8	106.07	41.2	2017-03-21
SRR5067304	Vietnam	3361315	147.684	3329840	3297456	99.0275	33.5	105.37	41.6	2017-03-21
SRR5067316	Vietnam	3126995	148.134	3096916	3054504	98.6305	32.8	98.58	38.1	2017-03-21
SRR5067357	Vietnam	3570820	147.857	3550358	3503481	98.6797	33	111.85	51.6	2017-03-21
SRR5067393	Vietnam	3642344	148.181	3613972	3564765	98.6384	32.4	114.89	45.2	2017-03-21
SRR5067427	Vietnam	3639241	148.342	3602816	3562616	98.8842	33.2	115.74	37.7	2017-03-21
SRR5067501	Vietnam	3249689	147.825	3212334	3178608	98.9501	33	102.45	39	2017-03-21
SRR5067585	Vietnam	3096599	148.205	3065146	3021995	98.5922	32.8	96.98	43.3	2017-03-21
SRR5067596	Vietnam	4982676	147.83	4945018	4880687	98.6991	32.9	155.55	68.7	2017-03-21
SRR5067653	Vietnam	2268373	148.121	2241574	2210790	98.6267	32.2	71.34	26.6	2017-03-21
SRR5073504	Vietnam	2877082	147.871	2835142	2809018	99.0786	34	91.46	37.5	2017-03-21
SRR5073607	Vietnam	2545393	148.502	2519768	2486899	98.6956	32.1	80.97	30	2017-03-21
SRR5073617	Vietnam	2816305	146.991	2787874	2754619	98.8072	34.3	89.04	39.5	2017-03-21
SRR5073627	Vietnam	3604375	145.764	3581578	3529384	98.5427	33.3	112.3	33.3	2017-03-21
SRR5073646	Vietnam	3645516	148.11	3609524	3558464	98.5854	32.9	115.4	44.3	2017-03-21
SRR5073650	Vietnam	2570535	147.075	2544162	2516553	98.9148	34	81.54	32.4	2017-03-21
SRR5073669	Vietnam	3338519	147.167	3304294	3263996	98.7804	32.9	104.98	39.7	2017-03-21
SRR5073670	Vietnam	3258014	148.405	3213618	3181813	99.0103	33.8	103.89	41.8	2017-03-21
SRR5073695	Vietnam	2577831	148.266	2541778	2508250	98.6809	33.6	82.07	32.5	2017-03-21
SRR5073699	Vietnam	3718385	148.101	3676906	3635155	98.8645	33.9	117.67	46.8	2017-03-21
SRR5073703	Vietnam	3238932	136.683	3209506	3155886	98.3293	33.5	94.17	33.6	2017-03-21
SRR5073716	Vietnam	3119910	148.158	3087662	3052243	98.8529	32.8	99.19	37.7	2017-03-21
SRR5073762	Vietnam	3462987	148.354	3426566	3378082	98.5851	33	109.85	42.5	2017-03-21
SRR5073778	Vietnam	3524965	145.919	3490930	3443822	98.6506	34.2	109.81	49.3	2017-03-21
SRR5073801	Vietnam	2684594	148.38	2656136	2619732	98.6294	33.9	85.42	37.4	2017-03-21
SRR5073842	Vietnam	3183148	146.689	3148740	3112935	98.8629	33.8	100.05	32.4	2017-03-21
SRR5073849	Vietnam	3571316	148.17	3537422	3495443	98.8133	33.2	113.5	49.2	2017-03-21
SRR5073852	Vietnam	3174584	148.45	3128904	3088792	98.718	33.5	101.02	41.3	2017-03-21
SRR5073862	Vietnam	2611154	148.086	2579736	2552569	98.9469	34.1	83.2	33.7	2017-03-21
SRR5073875	Vietnam	3437491	147.509	3383386	3336922	98.6267	33.6	107.92	43.7	2017-03-21
SRR5073895	Vietnam	2907354	146.718	2870358	2835524	98.7864	33.9	91.31	35.7	2017-03-21
SRR5073967	Vietnam	3190843	147.989	3156398	3116740	98.7436	34.1	100.77	45.2	2017-03-21
SRR5073987	Vietnam	2954859	145.756	2928170	2886438	98.5748	33.9	92.32	41.1	2017-03-21
SRR5073988	Vietnam	4063467	147.855	4025490	3972972	98.6954	33.1	128.14	56.7	2017-03-21
SRR5073994	Vietnam	3275747	147.906	3242584	3210982	99.0254	33.1	104.02	40.8	2017-03-21
SRR5074079	Vietnam	3646078	146.36	3619848	3580483	98.9125	33.6	114.06	49.3	2017-03-21
SRR5074093	Vietnam	2798646	144.08	2771790	2751841	99.2803	33.7	86.72	30.3	2017-03-21
SRR5074104	Vietnam	3679510	145.91	3653950	3616700	98.9806	33.5	115.22	48.9	2017-03-21
SRR5074123	Vietnam	3285362	146.532	3260112	3233833	99.1939	33.4	103.8	40	2017-03-21
SRR5074160	Vietnam	2853184	145.462	2828474	2804962	99.1687	33.5	89.03	33.3	2017-03-21
SRR5074170	Vietnam	3506395	146.979	3484036	3314371	95.1302	33.3	106.15	41.8	2017-03-21
DRR034399	Japan	1980223	246.846	1950220	1930389	98.9831	30.9	99.28	41.8	2017-04-28
SRR5535929	Botswana	8585880	99.8111	8558410	8041243	93.9572	31.9	133.8	61.5	2017-05-12
SRR5535891	Democratic Republic of the Congo	9982089	99.7708	9943186	9360533	94.1402	31.9	157.59	58.1	2017-05-12
ERR1971852	Ethiopia	2426386	301	2412810	2385414	98.8646	31	154.16	113.1	2017-05-12
ERR1971872	Ethiopia	2668111	301	2653552	2562040	96.5513	33.6	170.46	129.2	2017-05-12
SRR5535708	Ivory Coast	9071216	99.8483	9047886	8783119	97.0737	34.4	142.14	54.5	2017-05-12
SRR5535699	Peru	4457225	99.8335	4444556	4164664	93.7026	31.7	69.4	22.8	2017-05-12
SRR5642712	United States of America	2114631	221.515	2091682	2082572	99.5645	35.3	102.17	55.2	2017-06-02
SRR3647357	United Kingdom	7757982	125	7737594	7664476	99.055	34.7	215.45	150.8	2017-07-01
SRR5818591	Djibouti	4856423	146.684	4846676	4433424	91.4735	32.7	140.62	55.1	2017-07-12
SRR5818611	Djibouti	3100143	146.473	3089730	3005630	97.2781	33.2	96.18	48.7	2017-07-12
SRR5818629	Djibouti	3079038	147.777	3071220	3000716	97.7044	33	96.54	34.5	2017-07-12
SRR5818633	Djibouti	3329386	99.5352	3303060	3260426	98.7093	32.9	71.57	20.6	2017-07-12
SRR5818645	Djibouti	2537144	146.497	2523150	2457090	97.3818	33.2	78.77	30.2	2017-07-12
SRR5341214	India	2076784	145.886	1970656	1875363	95.1644	33.3	54.79	20.5	2017-08-29
SRR5341250	India	3528404	149.351	3471502	3421541	98.5608	33.7	109.68	49.9	2017-08-29
ERR2145493	Saudi Arabia	5585882	99.9272	5579130	5288862	94.7973	30.1	116.12	50.7	2017-10-01
ERR2145502	Saudi Arabia	5320909	99.9321	5314878	5131016	96.5406	29.9	113.9	51.4	2017-10-01
ERR2145503	Saudi Arabia	8356581	99.9375	8347862	8135730	97.4588	29.9	180.32	81.7	2017-10-01
ERR2145508	Saudi Arabia	5818056	99.9379	5812024	5418723	93.233	29.9	120.49	53.9	2017-10-01
ERR2145514	Saudi Arabia	5621301	99.9571	5617262	5505235	98.0057	29.7	121.78	58.8	2017-10-01
SRR6045572	United Kingdom	3467229	143.53	3429762	3341526	97.4273	33.2	105.03	28.9	2017-11-14
SRR6480421	Indonesia	5808362	93	5804762	5779252	99.5605	33.8	121.3	48.1	2018-01-18
SRR6339643	Australia	4177135	115.965	4158628	4099266	98.5726	32.9	99.81	37	2018-02-12
SRR6339659	Australia	1958113	143.578	1947326	1936569	99.4476	33.6	61.37	24.7	2018-02-12
SRR6807696	Moldova	3157745	150.709	3148340	3119531	99.0849	33.2	103.08	60.3	2018-03-05
SRR6807720	Moldova	3878555	150.707	3867248	3835028	99.1668	33	126.63	75.2	2018-03-05
SRR6807751	Moldova	2780558	150.725	2772950	2607524	94.0343	32.8	86.4	50.7	2018-03-05
SRR6807756	Moldova	3973315	150.602	3957416	3824626	96.6445	33.1	124.48	70.4	2018-03-05
SRR6807762	Moldova	2983114	150.644	2972546	2945555	99.092	33.1	94.78	54.5	2018-03-05
SRR5709857	Thailand	6633666	150	6189946	6096568	98.4915	37.2	198.52	98.6	2018-04-20
SRR5709958	Thailand	8744011	150	8714354	8643073	99.182	37.5	290.29	162.7	2018-04-20
SRR5709977	Thailand	6025513	150	6006654	5971128	99.4086	36.7	200.05	122.8	2018-04-20
SRR5710006	Thailand	6896995	150	6874742	6812761	99.0984	37.1	228.45	129.6	2018-04-20
ERR2383620	Cameroon	7355199	100	7326364	7258941	99.0797	38.1	162.97	87.7	2018-07-03
ERR2383624	Germany	4165504	226.29	4133322	4054787	98.1	32.2	199.59	96.2	2018-07-03
ERR2383626	Germany	3944193	230.929	3893736	3834247	98.4722	32.3	191.55	94.4	2018-07-03
SRR7516309	Georgia	3133304	150.639	3122074	3072366	98.4079	32.7	98.74	54.9	2018-07-12
SRR7516316	Georgia	4890383	150.63	4872898	4461453	91.5565	32.3	118.35	62.3	2018-07-12
SRR7653017	Azerbaijan	3031073	150.482	3015702	2981838	98.8771	36.2	90.32	43.3	2018-08-07
SRR7653081	Azerbaijan	7089153	150.516	7055152	6992027	99.1053	36.8	209.51	108.8	2018-08-07
SRR7655983	Azerbaijan	5847846	150.465	5817088	5758208	98.9878	36.7	174.9	89.6	2018-08-08
SRR7693090	Brazil	8936924	99.4451	8879872	8792939	99.021	37.8	196.3	115.1	2018-08-14
SRR7693584	Brazil	4514688	99.0802	4485948	4444283	99.0712	37.5	99.12	50.3	2018-08-14
ERR2791538	Finland	3810317	137.083	3745530	3717080	99.2404	35.6	113.13	36.1	2018-09-17
ERR2516242	Belgium	7021126	94.557	6999676	6953759	99.344	31.9	147.37	36.8	2018-09-25
ERR2516652	Netherlands	7609554	98.6387	7604490	7430438	97.7112	26.9	162.76	47.6	2018-09-25
ERR2517224	Netherlands	4575986	119.452	4531088	4493462	99.1696	38.2	120.72	41.5	2018-09-25
ERR2517545	Netherlands	4117298	119.312	4078570	4038738	99.0234	37.7	108.48	37.3	2018-09-25
ERR2512459	United Kingdom	3001096	151	2990098	2973006	99.4284	38.1	101.09	49.8	2018-09-25
ERR2512687	United Kingdom	5083123	151	4880378	4852574	99.4303	33.4	160.36	68.3	2018-09-25
ERR2513142	United Kingdom	5341520	151	5324994	5298268	99.4981	38	180.16	92.4	2018-09-25
ERR2513350	United Kingdom	3608891	151	3590752	3571279	99.4577	38.4	121.18	57.5	2018-09-25
ERR2513570	United Kingdom	4018134	151	4005560	3987282	99.5437	38.3	135.68	59.8	2018-09-25
ERR2514140	United Kingdom	4657430	140.35	4626674	4593146	99.2753	34.7	143.99	47	2018-09-25
ERR2514180	United Kingdom	5188884	151	4789472	4756759	99.317	33.8	155.16	72.7	2018-09-25
ERR2514299	United Kingdom	3467765	151	3455592	3443141	99.6397	38.3	117.18	53.1	2018-09-25
ERR2514391	United Kingdom	4961908	100	4853574	4811540	99.134	34.6	106.54	53.8	2018-09-25
ERR2514734	United Kingdom	3838760	151	3817390	3799811	99.5395	38.8	128.14	66.4	2018-09-25
ERR2514761	United Kingdom	3695592	151	3677664	3651509	99.2888	37.6	99.55	31.3	2018-09-25
ERR2514970	United Kingdom	3711250	151	3698526	3685511	99.6481	38.4	125.45	62.2	2018-09-25
ERR2659169	Italy	3234385	142.291	3209544	3121504	97.2569	31.5	89.72	26.5	2018-10-25
ERR2659170	Italy	8430023	158.977	8246698	8076161	97.9321	31.7	249.36	80.7	2018-10-25
ERR2659171	Italy	8740903	167.945	8670974	8506073	98.0982	31.7	283.62	102.8	2018-10-25
ERR2659158	South Africa	7015868	301	6929966	6946132	99.006	26	280.22	240.7	2018-10-25
SRR8380877	India	1948019	241.586	1900178	1879874	98.9315	33.3	100.06	45.4	2018-12-31
ERR3170431	Ghana	4693987	147.375	4679222	4557224	97.3928	31.5	145.75	69.3	2019-02-26
ERR3170433	Ghana	6493999	146.847	6446206	6328959	98.1811	32.8	205.55	108.9	2019-02-26
ERR3170439	Ghana	4220165	144.954	4201034	4128651	98.277	32.6	132.37	68	2019-02-26
DRR130112	Japan	1414140	265.166	1295666	1282480	98.9823	31.8	70.83	40.6	2019-03-14
DRR130221	Japan	1798558	291.745	1752400	1739883	99.2857	32	111.46	71.5	2019-03-14
SRR8651634	China	11064699	150	11000000	10958368	99.6215	39.6	334.08	117.2	2019-03-21
SRR6824317	China	8246444	149.206	8227848	8154922	99.1137	35.2	242.91	174.9	2019-04-01
SRR6824437	China	7492940	149.22	7477208	7416007	99.1815	35.1	221.95	160.7	2019-04-01
SRR6824559	China	10049311	149.759	10024610	9936065	99.1167	38.3	286.37	196	2019-04-01
SRR6824569	China	3697867	149.468	3677416	3635962	98.8727	38.9	111.47	60.2	2019-04-01
SRR6824572	China	3470181	149.627	3456800	2877251	83.2345	38.9	89.01	49.6	2019-04-01
SRR6824621	China	8612691	149.809	8595790	8520169	99.1203	35.5	261.32	189.7	2019-04-01
SRR6824629	China	10456827	149.737	10428754	10348661	99.232	38.3	302.9	210.7	2019-04-01
SRR6824655	China	8618160	149.712	8592848	8541115	99.398	38.6	264.01	182.3	2019-04-01
SRR6824697	China	11334137	149.542	11280862	11117739	98.554	38.9	343.3	177.6	2019-04-01
ERR3273088	Indonesia	3217412	150.746	3209172	3181700	99.144	38	97.93	66.8	2019-04-10
ERR3273089	Indonesia	3295678	150.805	3289246	3259616	99.0992	37.9	101.13	65.7	2019-04-10
ERR3273095	Indonesia	2769900	150.747	2762886	2735903	99.0234	38	83.66	53.9	2019-04-10
ERR3273097	Indonesia	2749205	150.735	2741888	2714997	99.0193	37.9	82.82	55.7	2019-04-10
ERR3273102	Indonesia	2696758	150.796	2691212	2672536	99.306	38	82.16	51.1	2019-04-10
ERR3273106	Indonesia	3258923	150.699	3249078	3218316	99.0532	37.8	98.66	68	2019-04-10
ERR3273110	Indonesia	2930413	150.753	2923158	2897248	99.1136	38.2	88.51	60	2019-04-10
ERR3273111	Indonesia	2739491	150.703	2731294	2704895	99.0335	37.9	82.91	56	2019-04-10
ERR3273113	Indonesia	2810980	150.731	2803350	2779307	99.1423	38	85.92	58.3	2019-04-10
ERR3273135	Indonesia	2781976	150.726	2774308	2749784	99.116	38	84.85	57.2	2019-04-10
ERR3273150	Indonesia	2851302	150.723	2843296	2819393	99.1593	38.1	86.75	58.3	2019-04-10
ERR3273161	Indonesia	2943585	150.807	2937896	2910699	99.0743	37.9	89.44	57.7	2019-04-10
ERR3273162	Indonesia	3006367	150.727	2998094	2963819	98.8568	38	89.88	63	2019-04-10
ERR3273164	Indonesia	2667275	150.792	2661736	2640701	99.2097	37.9	80.68	50.6	2019-04-10
ERR3273169	Indonesia	2833262	150.767	2826562	2802207	99.1384	37.9	86.75	58.2	2019-04-10
ERR3273175	Indonesia	2487124	150.761	2481224	2450872	98.7767	37.8	75.87	52.7	2019-04-10
ERR3273180	Indonesia	3051042	150.725	3042580	3018205	99.1989	37.8	92.41	63	2019-04-10
ERR3273181	Indonesia	3154348	150.731	3145828	3122891	99.2709	37.6	95.77	65.8	2019-04-10
ERR3273182	Indonesia	2889520	150.72	2881392	2860019	99.2582	37.8	87.59	59	2019-04-10
ERR3273193	Indonesia	3588071	150.739	3578646	3554987	99.3389	38	108.01	75.6	2019-04-10
ERR3273194	Indonesia	2850180	150.72	2842168	2821367	99.2681	38	85.61	57.5	2019-04-10
ERR3273198	Indonesia	3059782	150.743	3051860	3032523	99.3664	37.8	92.97	63.3	2019-04-10
ERR3273199	Indonesia	2762179	150.773	2755978	2729621	99.0436	37.9	83.53	58.8	2019-04-10
ERR3273207	Indonesia	2944608	150.705	2935808	2915751	99.3168	37.9	89.88	61.2	2019-04-10
ERR3273209	Indonesia	2942896	150.741	2935252	2917317	99.389	37.9	90.19	61.5	2019-04-10
ERR3275209	Netherlands	5401521	119.7	5396387	5393522	99.9469	38.2	146.12	30.6	2019-04-11
ERR3284110	Indonesia	2708895	150.716	2701104	2665351	98.6764	37.2	82.23	54.6	2019-04-17
SRR10185942	Malaysia	5866863	100	5860874	5686486	97.0245	32.7	125.9	53.4	2019-09-27
SRR10185954	Malaysia	5167128	100	5158920	5041203	97.7182	33.6	111.48	44.3	2019-09-27
SRR10251197	India	1940758	270.338	1929312	1919690	99.5013	31	109.36	68.1	2019-10-09
SRR10251200	India	2789512	270.309	2772692	2759617	99.5284	30.9	155.81	100.8	2019-10-09
SRR10272573	New Zealand	2515532	188.135	2472612	2434115	98.4431	35.1	99.49	23	2019-11-29
ERR3639696	Germany	2889325	148.677	2851482	2830709	99.2715	34.2	93.19	35	2019-12-02
ERR3639704	Germany	3495576	149.186	3467482	3432781	98.9992	31.4	111.55	38.3	2019-12-02
ERR3639705	Germany	4865486	149.12	4823722	4788774	99.2755	32.2	151.03	53.2	2019-12-02
ERR3639747	Germany	1771671	281.603	1746934	1736461	99.4005	31	107.17	39.8	2019-12-02
ERR3639753	Germany	1789810	282.67	1765858	1751075	99.1628	32.9	109.92	46.2	2019-12-02
ERR3639760	Germany	1750061	284.602	1721336	1710801	99.388	31.9	107.41	50.7	2019-12-02
ERR3639777	Germany	1780217	283.288	1757104	1747498	99.4533	32.6	109.9	42.4	2019-12-02
ERR3639801	Germany	2273284	279.691	2243548	2226736	99.2507	31.9	136.12	64.2	2019-12-02
ERR3639810	Germany	1862150	275.226	1830648	1815810	99.1895	32.9	111.22	59.6	2019-12-02
ERR3639816	Germany	1545703	284.329	1524852	1513798	99.2751	31.7	94.74	38.1	2019-12-02
ERR3639818	Germany	1764054	281.68	1742820	1730888	99.3154	31.9	107.44	42.9	2019-12-02
SRR11033658	Georgia	8573364	150.503	8529466	8462266	99.2121	35.9	110.81	47.7	2020-02-06
SRR11033659	Georgia	13424005	149.919	13274806	13080187	98.5339	35.4	153.45	72.8	2020-02-06
SRR11033678	Georgia	23740058	150.088	23520136	23304633	99.0838	35.6	267.44	151.2	2020-02-06
SRR11033734	Georgia	22884438	150.111	22675324	22424103	98.8921	35.3	262.5	146.5	2020-02-06
SRR11033764	Georgia	11200965	150.221	11110498	11006572	99.0646	35.5	143.09	66.1	2020-02-06
SRR10828835	Rwanda	4819066	143.991	4763224	4730707	99.3173	36.3	152.52	79.2	2020-05-06
ERR4143897	Portugal	2294840	145.487	2287258	2260172	98.8158	31.5	71.42	30.7	2020-05-15
ERR4143898	Portugal	2176390	210.379	2161128	2139940	99.0196	32.1	96.6	41.7	2020-05-15
SRR11947351	Kenya	8123322	99.7791	8093436	7860851	97.1263	31.6	127.17	43.7	2020-06-10
SRR11947508	Nigeria	8187682	99.7852	8157906	7622850	93.4413	31.8	121.16	41.3	2020-06-10
SRR11947530	Nigeria	8490194	99.7618	8455812	7930532	93.7879	31.7	131.76	42.8	2020-06-10
SRR11947318	South Africa	5731306	99.6822	5700510	5291720	92.8289	29.3	96.79	32.9	2020-06-10
SRR11947334	South Africa	8770153	99.7888	8739234	8484191	97.0816	31.6	121.34	44.3	2020-06-10
SRR11947343	South Africa	8345983	99.316	8249228	8007334	97.0677	31.5	134.24	40.3	2020-06-10
SRR11947478	South Africa	5637893	99.7261	5612008	5545528	98.8154	33.8	94.65	29.7	2020-06-10
SRR11947493	South Africa	7018458	99.7087	6984154	6923795	99.1358	34.4	116.12	42.7	2020-06-10
SRR11947537	South Africa	12417197	99.8021	12376332	12075469	97.569	31.2	192.04	64.7	2020-06-10
SRR11947411	Thailand	5628498	99.6567	5596370	5469315	97.7297	32.2	84.24	25.5	2020-06-10
SRR11947412	Thailand	6932741	99.7945	6909002	6796091	98.3657	32.5	108.04	42.9	2020-06-10
SRR11947413	Thailand	6460944	99.7957	6439050	6314938	98.0725	32.4	95.74	38.1	2020-06-10
SRR11947420	Thailand	9078365	99.7098	9034438	8874306	98.2275	32.4	128.47	53	2020-06-10
SRR11947432	Thailand	10848066	99.7552	10803772	10610702	98.2129	32.7	153.1	63.6	2020-06-10
SRR11947452	Thailand	8885890	99.8397	8862114	8704196	98.2181	32.4	124.77	50.9	2020-06-10
ERR4162031	Democratic Republic of the Congo	5493599	148.354	5467476	5376244	98.3314	32.2	176.22	94.1	2020-06-24
ERR4162032	Democratic Republic of the Congo	4814439	144.04	4779760	4696366	98.2553	31.8	149.15	74.2	2020-06-24
ERR4192367	Equatorial Guinea	6921698	101	6823680	6741762	98.7995	33.2	150.79	63.7	2020-06-24
ERR4162005	Gabon	4217667	148.059	4203762	4115480	97.8999	31.6	132.61	66.1	2020-06-24
ERR4162007	Gabon	4690361	149.743	4661950	4579544	98.2324	33.1	152.8	80.8	2020-06-24
ERR4192355	Gambia	1063811	251	1041777	1027848	98.663	33.8	40.99	18.4	2020-06-24
ERR4192356	Gambia	7502675	101	7398224	7251900	98.0222	32.9	161.9	70.2	2020-06-24
ERR4192376	Gambia	7205823	101	7145844	7025871	98.3211	32.2	152.05	66.2	2020-06-24
ERR4192380	Gambia	4236805	101	4179406	4125751	98.7162	33.8	91.31	40.9	2020-06-24
ERR4192381	Gambia	4574004	101	4545538	4494119	98.8688	33.9	98.39	41.7	2020-06-24
ERR4192378	Ivory Coast	4754818	101	4719994	4659436	98.717	32.5	100.35	42.5	2020-06-24
ERR4192374	Mauritania	6546404	101	6495558	6402842	98.5726	32.8	134.53	59.5	2020-06-24
ERR4162022	Sierra Leone	4936616	148.568	4918176	4763886	96.8629	30.4	153.59	75	2020-06-24
ERR4162024	Somalia	6450892	146.453	6435586	6374514	99.051	31.3	205.96	120.6	2020-06-24
ERR4192377	Switzerland	6667660	101	6623444	6525935	98.5278	32.3	140.44	60.1	2020-06-24
ERR4192384	Switzerland	4436188	101	4413794	4337602	98.2738	36.2	98.66	32.6	2020-06-24
SRR12006513	Malaysia	3558969	144.359	3535756	3512192	99.3336	34.4	111.04	56.8	2020-07-23
SRR12006515	Malaysia	3881481	142.427	3818756	3793251	99.3321	33.4	119.4	54.7	2020-07-23
SRR12006520	Malaysia	4129700	142.04	4088844	4060755	99.313	34.5	126.87	61.6	2020-07-23
SRR12006521	Malaysia	3711983	141.378	3631994	3607600	99.3284	33.4	113.23	51.7	2020-07-23
SRR12006525	Malaysia	2984686	141.157	2869664	2856029	99.5249	33.5	90.72	39	2020-07-23
SRR12006543	Malaysia	3079681	142.673	3056168	3037399	99.3859	33.5	95.74	44.6	2020-07-23
SRR12006553	Malaysia	4527387	135.259	4483160	4444890	99.1464	31.7	132.4	55.6	2020-07-23
SRR12006555	Malaysia	3904696	139.638	3845072	3824098	99.4545	33.2	117.58	54.6	2020-07-23
SRR12006625	Malaysia	4001026	143.888	3947044	3919992	99.3146	33.6	124.85	60.9	2020-07-23
SRR12006644	Malaysia	4372022	139.392	4308152	4277063	99.2784	33.4	131.11	56.6	2020-07-23
SRR12006651	Malaysia	6384151	140.039	6193162	6144965	99.2218	33.5	188.56	88	2020-07-23
ERR4407483	France	2674702	239.374	2615044	2590777	99.072	35.2	137.39	61.6	2020-08-08
ERR4407488	France	2063846	223.977	2023330	2003545	99.0222	35.1	100.46	39.9	2020-08-08
ERR4407489	France	2772591	167.678	2732506	2699302	98.7849	34.7	97.05	35.6	2020-08-08
ERR4407508	France	2199426	223.848	2050360	2032775	99.1423	35.6	105.27	46.6	2020-08-08
ERR4407532	France	1052956	222.973	1026080	1010795	98.5104	31.3	49.52	20.3	2020-08-08
ERR4407534	France	2075086	227.025	2034380	2000857	98.3522	34.1	100.73	48.1	2020-08-08
ERR4407553	France	5047727	139.932	5006802	4913049	98.1275	33.8	143.27	40.8	2020-08-08
SRR12416828	Indonesia	6817503	149.856	6807458	6770853	99.4623	35.8	209.35	144.4	2020-08-11
SRR12416839	Indonesia	8688395	149.798	8670598	8475499	97.7499	37.5	254.46	195.4	2020-08-11
ERR4403837	Panama	3562798	135.986	3550666	3523757	99.2421	34.5	105.29	43.7	2020-10-30
SRR11662419	Thailand	8079198	150	8059940	8005140	99.3201	37	269.59	180.7	2020-12-01
SRR11662435	Thailand	9531681	150	9507616	9447198	99.3645	38.8	319.18	195.5	2020-12-01
SRR12882043	Australia	11144756	99.6017	11070112	10873966	98.2281	35.5	222.17	103.5	2021-01-19
SRR12882046	Australia	11996835	99.7106	11938754	11771711	98.6008	35.7	228.42	101.5	2021-01-19
SRR12882056	Australia	12863998	99.6876	12796376	12610195	98.545	35.8	252.16	115.1	2021-01-19
SRR12882271	Australia	6445336	99.477	6388524	6303367	98.667	35.6	130.74	49.7	2021-01-19
SRR12882285	Australia	5918224	99.6544	5883940	5786727	98.3478	35.8	118.02	50.7	2021-01-19
SRR12882492	Gambia	3762842	135.488	3699754	3559500	96.2091	35.3	92.3	42.8	2021-01-19
SRR12882493	Gambia	4211861	135.497	4142106	3974385	95.9508	35.2	105.13	49.8	2021-01-19
SRR12882494	Gambia	2804471	135.329	2751884	2654557	96.4633	34.9	74.62	35.9	2021-01-19
SRR12882496	Gambia	2778317	135.572	2734360	2643459	96.6756	34.4	77.07	36.2	2021-01-19
SRR12882591	Ghana	3626175	125.343	3596741	3549972	98.6997	35.9	75.74	47.4	2021-01-19
SRR12882461	Madagascar	4502003	99.5542	4467628	4398953	98.4628	36.3	95.36	47.7	2021-01-19
SRR12882472	Madagascar	4892765	99.6428	4862868	4794822	98.6007	36.6	102.99	52.6	2021-01-19
SRR12882229	Mozambique	3246664	150.189	3220118	3099584	96.2568	35.2	95.23	48.2	2021-01-19
SRR12882231	Mozambique	3633294	149.865	3591680	3520756	98.0253	35.3	109.23	57.8	2021-01-19
SRR12882232	Mozambique	3703095	150.09	3669174	3596742	98.0259	35.4	113.51	58.5	2021-01-19
SRR12882233	Mozambique	3493509	150.135	3463060	3387147	97.8079	35.5	109.61	56.8	2021-01-19
SRR12882652	Nepal	108686669	50.9995	108684086	105108483	96.7101	34.7	100.65	61.1	2021-01-19
SRR12882727	Nepal	6872672	110.837	6652804	6398839	96.1826	35	145.68	62.1	2021-01-19
SRR12882011	Switzerland	4836375	99.3466	4782530	4734995	99.0061	32.9	102.19	41.8	2021-01-19
SRR12882029	Switzerland	7361299	99.3049	7274424	7191381	98.8584	33	150.77	69.1	2021-01-19
SRR12882101	Switzerland	8333489	99.6463	8283784	8183867	98.7938	32.9	165.42	70.8	2021-01-19
SRR12882120	Switzerland	6709973	99.2814	6627918	6535171	98.6007	32.6	137.99	56.6	2021-01-19
SRR12882246	Switzerland	4768201	99.5166	4729130	4681915	99.0016	33.3	101.97	40.5	2021-01-19
SRR12882303	Switzerland	16353815	99.5819	16238354	16031272	98.7247	32.7	317.82	140.9	2021-01-19
SRR12882406	Switzerland	5997218	99.1789	5913822	5831819	98.6134	32.5	117.97	50.8	2021-01-19
SRR12882422	Switzerland	13523575	99.5833	13428432	13255263	98.7104	32.8	267.19	120.8	2021-01-19
SRR12882589	Switzerland	12001408	99.568	11913734	11712354	98.3097	32.5	236.67	110.4	2021-01-19
SRR12882701	Switzerland	4550032	99.4328	4506214	4447148	98.6892	32.9	96.33	38.2	2021-01-19
SRR12882093	Taiwan	6813406	94.6079	6193240	6053988	97.7515	34.9	134.66	90.2	2021-01-19
SRR12882428	Taiwan	7454812	93.0863	6586438	6391651	97.0426	35	141.28	90.9	2021-01-19
SRR12882765	Uganda	6698318	98.7125	6550962	6456557	98.5589	32.9	131.12	54.9	2021-01-19
SRR12882263	United Kingdom	8965465	99.495	8888866	8613899	96.9066	33.8	178.75	84.7	2021-01-19
SRR12882637	United Kingdom	7354249	99.4522	7285956	7146441	98.0852	35.4	151.92	64.8	2021-01-19
SRR12882014	United Republic of Tanzania	2863332	99.5402	2840832	2752339	96.885	35.9	47.9	15.7	2021-01-19
SRR12882316	United Republic of Tanzania	2480813	121.377	2397644	2348175	97.9368	35.6	55.06	32.3	2021-01-19
SRR12882332	United Republic of Tanzania	4474024	138.94	3927444	3849065	98.0043	35.9	127.83	76.8	2021-01-19
SRR12882390	United Republic of Tanzania	2473578	121.523	2395072	2339126	97.6641	35.5	55.22	32.8	2021-01-19
SRR12882634	United Republic of Tanzania	11261860	99.6787	11200388	9022316	80.5536	34.3	180.07	75.7	2021-01-19
SRR12882664	United Republic of Tanzania	5820191	139.432	5139010	4949784	96.3179	35.9	165.06	104.2	2021-01-19
SRR12882715	United Republic of Tanzania	3603666	136.124	3567952	3522125	98.7156	36.2	96.98	43.3	2021-01-19
SRR12882757	United Republic of Tanzania	6180903	98.9023	6065260	5782453	95.3373	34.9	94.03	36.1	2021-01-19
SRR12882243	United States of America	4140641	149.332	4070776	4022917	98.8243	35	123.13	62.8	2021-01-19
SRR12882255	United States of America	10742789	99.6152	10672498	10393654	97.3873	34.3	202.45	95.4	2021-01-19
SRR12882750	United States of America	8918075	99.6289	8862208	8693905	98.1009	35.8	178.9	85.7	2021-01-19
ERR4972482	Argentina	3475592	145.59	3451488	3397522	98.4364	33.9	106.8	33	2021-02-02
ERR4972498	Argentina	5561478	128.824	5517094	5396552	97.8151	33.3	148.1	53.6	2021-02-02
ERR4972501	Argentina	4384474	150.45	4370392	4311339	98.6488	33.3	137.86	56.8	2021-02-02
ERR4972549	Argentina	2924390	145.887	2903412	2863201	98.615	33.7	91.18	40.5	2021-02-02
ERR4972565	Argentina	3667544	133.842	3649342	3593256	98.4631	34.1	104.81	37.6	2021-02-02
ERR4972581	Argentina	3412838	147.573	3400638	3354940	98.6562	34	107.98	45.1	2021-02-02
ERR4972582	Argentina	2039122	150.451	2032368	2009275	98.8637	33.2	63.31	24.9	2021-02-02
ERR4972588	Argentina	3560571	148	3529804	3365571	95.3472	33.7	108.37	43.5	2021-02-02
SRR13180259	Belgium	1883201	226.637	1870200	1812456	96.9124	34.9	91.65	42.8	2021-04-07
SRR13180266	Belgium	1645519	234.511	1634558	1607658	98.3543	34.4	83.32	38.2	2021-04-07
SRR13180364	Belgium	1933088	222.285	1916734	1894633	98.8469	35.1	93.85	32.3	2021-04-07
SRR13180370	Belgium	1626671	233.318	1616646	1474672	91.218	35.8	77.17	30.7	2021-04-07
SRR13180403	Belgium	1903288	225.446	1892618	1871139	98.8651	34.1	93.26	37.4	2021-04-07
DRR188513	Japan	2249971	283.119	2184450	2165868	99.1494	31.3	137.18	85.9	2021-08-14
DRR188525	Japan	2079338	283.657	2007428	1993154	99.2889	31.4	126.43	78	2021-08-14
DRR188562	Japan	1755131	278.533	1697372	1685202	99.283	31.3	104.8	60.7	2021-08-14
DRR188576	Japan	2474866	282.316	2401466	2381143	99.1537	31.5	151.17	88.7	2021-08-14
DRR188583	Japan	2111542	279.968	2030252	2014098	99.2043	33	128.59	81.6	2021-08-14
DRR188586	Japan	1985325	281.039	1899038	1884067	99.2117	32.9	121.09	76.5	2021-08-14
DRR188592	Japan	2645601	285.695	2559144	2540940	99.2887	32.7	164.61	108.5	2021-08-14
DRR188593	Japan	1829836	284.318	1759376	1746738	99.2817	32.6	113.24	69.9	2021-08-14
DRR188607	Japan	1471413	285.617	1424890	1414597	99.2776	31.3	90.35	54.4	2021-08-14
DRR188612	Japan	1636497	282.333	1586942	1576309	99.33	31.3	99.46	60.7	2021-08-14
DRR188623	Japan	2116346	283.934	2044598	2029545	99.2638	32.7	130.83	82.4	2021-08-14
DRR188673	Japan	1922589	285.469	1865086	1852012	99.299	31.1	117.58	73.1	2021-08-14
DRR188676	Japan	2026257	285.62	1952070	1940106	99.3871	32.7	126.2	77.7	2021-08-14
DRR188679	Japan	1911839	290.62	1854290	1837574	99.0985	31	118.78	77.8	2021-08-14
DRR188685	Japan	1893722	284.521	1823058	1812013	99.3941	32.7	117.59	68.5	2021-08-14
DRR188699	Japan	2919666	285.709	2839430	2819779	99.3079	30.6	178.13	100.7	2021-08-14
DRR188700	Japan	2217870	282.041	2148502	2134763	99.3605	30.5	133.38	80.6	2021-08-14
DRR188723	Japan	2006738	280.39	1950060	1933275	99.1393	30.3	118.78	71.4	2021-08-14
DRR188726	Japan	2086558	278.333	2024728	2009025	99.2244	30.4	122.72	73.8	2021-08-14
DRR188729	Japan	1593127	274.171	1529988	1519170	99.2929	33.3	95.18	58.2	2021-08-14
DRR188830	Japan	1619246	274.343	1553704	1541038	99.1848	31.6	95.51	56.3	2021-08-14
DRR188832	Japan	1956350	275.358	1873304	1854519	98.9972	31.7	115.66	62.2	2021-08-14
DRR188834	Japan	1738013	279.004	1668312	1651242	98.9768	31.5	103.9	65.8	2021-08-14
DRR188840	Japan	1664976	289.269	1612066	1604393	99.524	31	103.37	62.7	2021-08-14
DRR188874	Japan	1813458	287.72	1772002	1759896	99.3168	30.2	110.51	65.9	2021-08-14
DRR188883	Japan	2233574	288.024	2191884	2175908	99.2711	30	136.65	78	2021-08-14
DRR188885	Japan	1977247	289.837	1917234	1907667	99.501	31	123.17	77.1	2021-08-14
DRR188890	Japan	2685843	290.794	2619460	2599461	99.2365	31.1	167.48	106.4	2021-08-14
DRR188926	Japan	2009095	283.541	1947456	1932314	99.2225	31	121.96	74.9	2021-08-14
DRR188947	Japan	2286426	284.989	2230390	2209792	99.0765	32	141.19	93	2021-08-14
DRR188970	Japan	2296671	288.959	2243320	2219850	98.9538	31.3	142.64	95.1	2021-08-14
DRR188979	Japan	2408339	286.947	2348670	2334999	99.4179	31.1	148.77	94.4	2021-08-14
DRR188989	Japan	2258799	286.199	2198062	2179852	99.1715	29.1	133.89	83.8	2021-08-14
DRR189004	Japan	1938519	285.026	1877722	1865382	99.3428	30.2	116.75	70	2021-08-14
DRR189021	Japan	2192164	288.895	2125906	2113698	99.4258	30.8	135.71	85.2	2021-08-14
DRR189028	Japan	1991953	287.109	1924612	1911123	99.2991	29.8	119.59	71.6	2021-08-14
DRR189031	Japan	2030879	286.605	1967054	1951178	99.1929	29.7	121.9	72.3	2021-08-14
DRR189046	Japan	1995560	284.983	1939380	1926075	99.314	33	124.67	82.6	2021-08-14
DRR189054	Japan	2035627	288.863	1979532	1968376	99.4364	32.8	128.87	83.1	2021-08-14
DRR189060	Japan	1626148	278.476	1557112	1548321	99.4354	30.6	96.14	56	2021-08-14
DRR189082	Japan	2089397	284.601	2027076	2014441	99.3767	30.9	127.76	75.7	2021-08-14
DRR189092	Japan	1714619	282.285	1667784	1654759	99.219	33.5	106.03	66.8	2021-08-14
SRR16370211	United States of America	1848071	224.049	1830692	1818449	99.3312	35.4	90.73	37.3	2021-10-16
SRR16370587	United States of America	2225930	225.744	2206902	2184978	99.0066	34.5	109.62	52.9	2021-10-16
SRR16370610	United States of America	2997581	222.896	2977676	2958123	99.3433	33.7	146.29	65.5	2021-10-16
SRR16370677	United States of America	3121146	236.747	3096272	3064901	98.9868	32.6	159.15	75.3	2021-10-16

## Sheet: GEO
Assembly Accession	Assembly Name	Organism Name	Organism Infraspecific Names Strain	Assembly Stats Total Sequence Length	Assembly Level	Assembly Release Date
GCA_000008585.1	ASM858v1	Mycobacterium tuberculosis CDC1551	CDC1551	4403837	Complete Genome	2004-08-04
GCA_000009445.1	ASM944v1	Mycobacterium tuberculosis variant bovis BCG str. Pasteur 1173P2	BCG Pasteur 1173P2	4374522	Complete Genome	2007-01-08
GCA_000016145.1	ASM1614v1	Mycobacterium tuberculosis H37Ra	H37Ra; ATCC 25177	4419977	Complete Genome	2007-05-31
GCA_000016925.1	ASM1692v1	Mycobacterium tuberculosis F11	F11	4424435	Complete Genome	2007-06-07
GCA_000010685.1	ASM1068v1	Mycobacterium tuberculosis variant bovis BCG str. Tokyo 172	Tokyo 172	4371711	Complete Genome	2009-03-09
GCA_000023625.1	ASM2362v1	Mycobacterium tuberculosis KZN 1435	KZN 1435	4398250	Complete Genome	2009-07-09
GCF_000023625.1	ASM2362v1	Mycobacterium tuberculosis KZN 1435	KZN MDR	4398250	Complete Genome	2009-07-09
GCA_000154585.2	ASM15458v2	Mycobacterium tuberculosis KZN 4207	KZN 4207	4394985	Complete Genome	2011-04-07
GCA_000967285.1	ASM96728v1	Mycobacterium tuberculosis variant bovis BCG str. Moreau RDJ	Moreau RDJ	4340116	Complete Genome	2011-07-25
GCA_000224435.1	ASM22443v1	Mycobacterium tuberculosis CTRI-2	CTRI-2	4398525	Complete Genome	2011-08-25
GCA_000234725.1	ASM23472v1	Mycobacterium tuberculosis variant bovis BCG str. Mexico	Mexico	4350386	Complete Genome	2011-11-09
GCA_000350205.1	ASM35020v1	Mycobacterium tuberculosis str. Erdman = ATCC 35801	Erdman (ATCC35801)	4392353	Complete Genome	2012-03-01
GCF_000350205.1	ASM35020v1	Mycobacterium tuberculosis str. Erdman = ATCC 35801	Erdman	4392353	Complete Genome	2012-03-01
GCA_000277105.1	ASM27710v1	Mycobacterium tuberculosis RGTB423	RGTB423	4406587	Complete Genome	2012-03-20
GCA_000277085.1	ASM27708v1	Mycobacterium tuberculosis RGTB327	RGTB327	4380119	Complete Genome	2012-03-20
GCA_000154605.2	ASM15460v2	Mycobacterium tuberculosis KZN 605	KZN 605	4399120	Complete Genome	2012-06-19
GCF_000154605.2	ASM15460v2	Mycobacterium tuberculosis KZN 605	KZN XDR	4399120	Complete Genome	2012-06-19
GCA_000331445.1	ASM33144v1	Mycobacterium tuberculosis 7199-99	7199-99	4421197	Complete Genome	2013-01-08
GCA_000195955.2	ASM19595v2	Mycobacterium tuberculosis H37Rv	H37Rv	4411532	Complete Genome	2013-02-01
GCA_000338715.2	ASM33871v2	Mycobacterium tuberculosis variant bovis BCG str. Korea 1168P	Korea 1168P	4376711	Complete Genome	2013-03-08
GCA_000364825.1	ASM36482v1	Mycobacterium tuberculosis str. Beijing/NITR203	Beijing/NITR203	4411128	Complete Genome	2013-04-15
GCA_000389905.1	ASM38990v1	Mycobacterium tuberculosis str. Haarlem/NITR202	Haarlem/NITR202	4404786	Complete Genome	2013-05-08
GCA_000389925.1	ASM38992v1	Mycobacterium tuberculosis CAS/NITR204	CAS/NITR204	4392876	Complete Genome	2013-05-08
GCA_000389945.1	ASM38994v1	Mycobacterium tuberculosis EAI5/NITR206	EAI5/NITR206	4390306	Complete Genome	2013-05-08
GCA_000400615.1	ASM40061v1	Mycobacterium tuberculosis CCDC5079	CCDC5079	4414325	Complete Genome	2013-05-20
GCA_000422125.1	ASM42212v1	Mycobacterium tuberculosis EAI5	EAI5	4391174	Complete Genome	2013-07-11
GCA_000153685.2	ASM15368v2	Mycobacterium tuberculosis str. Haarlem	Haarlem	4408224	Complete Genome	2013-09-11
GCA_000572195.1	ASM57219v1	Mycobacterium tuberculosis CCDC5180	CCDC5180	4414346	Complete Genome	2014-02-18
GCA_000572125.1	ASM57212v1	Mycobacterium tuberculosis HKBS1	HKBS1	4407929	Complete Genome	2014-02-18
GCA_000572155.1	ASM57215v1	Mycobacterium tuberculosis BT2	BT2	4401899	Complete Genome	2014-02-18
GCA_000572175.1	ASM57217v1	Mycobacterium tuberculosis BT1	BT1	4399405	Complete Genome	2014-02-18
GCA_000194075.3	ASM19407v3	Mycobacterium tuberculosis variant bovis BCG str. ATCC 35743	63839	4334064	Complete Genome	2014-03-14
GCA_000698475.1	ASM69847v1	Mycobacterium tuberculosis K	K	4385518	Complete Genome	2014-06-05
GCA_000706665.1	ASM70666v1	Mycobacterium tuberculosis	KIT87190	4410788	Complete Genome	2014-06-13
GCA_000738475.1	ASM73847v1	Mycobacterium tuberculosis	ZMC13-88	4411515	Complete Genome	2014-08-07
GCA_000738445.1	ASM73844v1	Mycobacterium tuberculosis	ZMC13-264	4411507	Complete Genome	2014-08-07
GCA_000756545.1	ASM75654v1	Mycobacterium tuberculosis	96121	4410945	Complete Genome	2014-09-22
GCA_000756525.1	ASM75652v1	Mycobacterium tuberculosis	96075	4379376	Complete Genome	2014-09-22
GCA_000786505.1	MT49-02	Mycobacterium tuberculosis 49-02	17930	4412379	Complete Genome	2014-11-03
GCA_000828995.1	ASM82899v1	Mycobacterium tuberculosis str. Kurono	Kurono	4415078	Complete Genome	2014-12-23
GCA_000827085.1	ASM82708v1	Mycobacterium tuberculosis H37RvSiena	H37RvSiena	4410911	Complete Genome	2015-01-21
GCA_000954155.1	ASM95415v1	Mycobacterium tuberculosis	Beijing-like	4411216	Complete Genome	2015-03-17
GCA_001043255.1	ASM104325v1	Mycobacterium tuberculosis variant bovis BCG	3281	4410431	Complete Genome	2015-06-30
GCA_001078615.1	ASM107861v1	Mycobacterium tuberculosis variant bovis	1595	4351712	Complete Genome	2015-07-17
GCA_000193185.2	ASM19318v2	Mycobacterium tuberculosis W-148	W-148	4418548	Complete Genome	2015-08-19
GCA_001274555.1	ASM127455v1	Mycobacterium tuberculosis variant bovis BCG	Russia 368	4370138	Complete Genome	2015-08-26
GCA_001483905.1	ASM148390v1	Mycobacterium tuberculosis variant bovis	BCG-1 (Russia)	4370705	Complete Genome	2016-01-04
GCA_001544705.1	ASM154470v1	Mycobacterium tuberculosis	F28	4421903	Complete Genome	2016-02-02
GCA_001544675.1	ASM154467v1	Mycobacterium tuberculosis	F1	4428621	Complete Genome	2016-02-02
GCA_001545055.1	ASM154505v1	Mycobacterium tuberculosis	26105	4426489	Complete Genome	2016-02-02
GCA_001544895.1	ASM154489v1	Mycobacterium tuberculosis	2242	4419839	Complete Genome	2016-02-02
GCA_001544985.1	ASM154498v1	Mycobacterium tuberculosis	37004	4417090	Complete Genome	2016-02-02
GCA_001544935.1	ASM154493v1	Mycobacterium tuberculosis	2279	4405033	Complete Genome	2016-02-02
GCA_001544955.1	ASM154495v1	Mycobacterium tuberculosis	22115	4401829	Complete Genome	2016-02-02
GCA_001544775.1	ASM154477v1	Mycobacterium tuberculosis variant bovis	30	4336227	Complete Genome	2016-02-02
GCA_001544735.1	ASM154473v1	Mycobacterium tuberculosis variant bovis BCG	26	4351313	Complete Genome	2016-02-02
GCA_001544855.1	ASM154485v1	Mycobacterium tuberculosis variant africanum	25	4386422	Complete Genome	2016-02-02
GCA_001544815.1	ASM154481v1	Mycobacterium tuberculosis variant microti	12	4370115	Complete Genome	2016-02-02
GCA_000934325.3	ASM93432v3	Mycobacterium tuberculosis variant bovis	SP38	4347648	Complete Genome	2016-08-05
GCA_001702435.1	ASM170243v1	Mycobacterium tuberculosis	SCAID 320.0	4406628	Complete Genome	2016-08-10
GCA_001275565.2	ASM127556v2	Mycobacterium tuberculosis	SCAID 187.0	4411829	Complete Genome	2016-08-12
GCA_001708265.1	ASM170826v1	Mycobacterium tuberculosis	SCAID 252.0	4439387	Complete Genome	2016-08-19
GCA_001750865.1	ASM175086v1	Mycobacterium tuberculosis	Beijing	4378588	Complete Genome	2016-10-03
GCA_001870145.1	ASM187014v1	Mycobacterium tuberculosis	TB282	4425860	Complete Genome	2016-11-07
GCA_002356015.1	ASM235601v1	Mycobacterium tuberculosis	NCGM946K2	4380602	Complete Genome	2016-12-01
GCA_001895865.1	ASM189586v1	Mycobacterium tuberculosis	M0002959-6	4386447	Complete Genome	2016-12-09
GCA_001895765.1	ASM189576v1	Mycobacterium tuberculosis	I0004241-1	4386132	Complete Genome	2016-12-09
GCA_001895845.1	ASM189584v1	Mycobacterium tuberculosis	I0002353-6	4385578	Complete Genome	2016-12-09
GCA_001895825.1	ASM189582v1	Mycobacterium tuberculosis	I0002801-4	4376067	Complete Genome	2016-12-09
GCA_001895805.1	ASM189580v1	Mycobacterium tuberculosis	I0004000-1	4365724	Complete Genome	2016-12-09
GCA_001895785.1	ASM189578v1	Mycobacterium tuberculosis	M0018684-2	4359825	Complete Genome	2016-12-09
GCA_001922485.1	ASM192248v1	Mycobacterium tuberculosis	DK9897	4411511	Complete Genome	2016-12-27
GCA_001938725.1	ASM193872v1	Mycobacterium tuberculosis H37Ra	H37Ra	4426109	Complete Genome	2017-01-06
GCA_002072775.2	ASM207277v2	Mycobacterium tuberculosis	MTB1	4433542	Complete Genome	2017-04-06
GCA_002356255.1	ASM235625v1	Mycobacterium tuberculosis	HN-024	4399916	Complete Genome	2017-04-25
GCA_002116835.1	ASM211683v1	Mycobacterium tuberculosis	Beijing-like/50148	4444417	Complete Genome	2017-05-01
GCA_002116775.1	ASM211677v1	Mycobacterium tuberculosis	Beijing-like/36918	4441591	Complete Genome	2017-05-01
GCA_002116795.1	ASM211679v1	Mycobacterium tuberculosis	Beijing-like/38774	4431885	Complete Genome	2017-05-01
GCA_002116755.1	ASM211675v1	Mycobacterium tuberculosis	Beijing-like/35049	4427062	Complete Genome	2017-05-01
GCA_002116815.1	ASM211681v1	Mycobacterium tuberculosis	Beijing/391	4406925	Complete Genome	2017-05-01
GCA_002116855.1	ASM211685v1	Mycobacterium tuberculosis	Beijing-like/1104	4380156	Complete Genome	2017-05-01
GCA_002357955.1	ASM235795v1	Mycobacterium tuberculosis	HN-321	4421540	Complete Genome	2017-05-10
GCA_002357975.1	ASM235797v1	Mycobacterium tuberculosis	HN-506	4413362	Complete Genome	2017-05-10
GCA_002357935.1	ASM235793v1	Mycobacterium tuberculosis	HN-205	4411033	Complete Genome	2017-05-10
GCA_002208235.1	ASM220823v1	Mycobacterium tuberculosis	MTB2	4417716	Complete Genome	2017-06-26
GCA_002447735.1	ASM244773v1	Mycobacterium tuberculosis	LN3668	4411494	Complete Genome	2017-10-05
GCA_002447975.1	ASM244797v1	Mycobacterium tuberculosis	MDRMA2082	4411479	Complete Genome	2017-10-05
GCA_002447515.1	ASM244751v1	Mycobacterium tuberculosis	LE79	4411475	Complete Genome	2017-10-05
GCA_002448135.1	ASM244813v1	Mycobacterium tuberculosis	TBDM2699	4411457	Complete Genome	2017-10-05
GCA_002448015.1	ASM244801v1	Mycobacterium tuberculosis	MDRMA2441	4411454	Complete Genome	2017-10-05
GCA_002447775.1	ASM244777v1	Mycobacterium tuberculosis	LN3695	4411449	Complete Genome	2017-10-05
GCA_002448155.1	ASM244815v1	Mycobacterium tuberculosis	TBDM2717	4411442	Complete Genome	2017-10-05
GCA_002447415.1	ASM244741v1	Mycobacterium tuberculosis	CSV3611	4411439	Complete Genome	2017-10-05
GCA_002447015.1	ASM244701v1	Mycobacterium tuberculosis	LN180	4411436	Complete Genome	2017-10-05
GCA_002447915.1	ASM244791v1	Mycobacterium tuberculosis	MDRMA863	4411432	Complete Genome	2017-10-05
GCA_002447475.1	ASM244747v1	Mycobacterium tuberculosis	LE63	4411415	Complete Genome	2017-10-05
GCA_002448215.1	ASM244821v1	Mycobacterium tuberculosis	TBV4952	4411414	Complete Genome	2017-10-05
GCA_002447455.1	ASM244745v1	Mycobacterium tuberculosis	LE13	4411412	Complete Genome	2017-10-05
GCA_002447275.1	ASM244727v1	Mycobacterium tuberculosis	SLM040	4411408	Complete Genome	2017-10-05
GCA_002447235.1	ASM244723v1	Mycobacterium tuberculosis	TBV5365	4411398	Complete Genome	2017-10-05
GCA_002447375.1	ASM244737v1	Mycobacterium tuberculosis	SLM100	4411394	Complete Genome	2017-10-05
GCA_002447715.1	ASM244771v1	Mycobacterium tuberculosis	LN3589	4411392	Complete Genome	2017-10-05
GCA_002447795.1	ASM244779v1	Mycobacterium tuberculosis	LN1100	4411392	Complete Genome	2017-10-05
GCA_002447355.1	ASM244735v1	Mycobacterium tuberculosis	SLM088	4411385	Complete Genome	2017-10-05
GCA_002446955.1	ASM244695v1	Mycobacterium tuberculosis	CSV11678	4411382	Complete Genome	2017-10-05
GCA_002447695.1	ASM244769v1	Mycobacterium tuberculosis	LN3588	4411379	Complete Genome	2017-10-05
GCA_002448115.1	ASM244811v1	Mycobacterium tuberculosis	TBDM2489	4411369	Complete Genome	2017-10-05
GCA_002447575.1	ASM244757v1	Mycobacterium tuberculosis	LE410	4411365	Complete Genome	2017-10-05
GCA_002447035.1	ASM244703v1	Mycobacterium tuberculosis	LN2358	4411353	Complete Genome	2017-10-05
GCA_002447995.1	ASM244799v1	Mycobacterium tuberculosis	MDRMA2260	4411352	Complete Genome	2017-10-05
GCA_002447255.1	ASM244725v1	Mycobacterium tuberculosis	SLM036	4411342	Complete Genome	2017-10-05
GCA_002447615.1	ASM244761v1	Mycobacterium tuberculosis	LN317	4411340	Complete Genome	2017-10-05
GCA_002447895.1	ASM244789v1	Mycobacterium tuberculosis	MDRMA701	4411338	Complete Genome	2017-10-05
GCA_002447335.1	ASM244733v1	Mycobacterium tuberculosis	SLM063	4411337	Complete Genome	2017-10-05
GCA_002447755.1	ASM244775v1	Mycobacterium tuberculosis	LN3672	4411335	Complete Genome	2017-10-05
GCA_002447215.1	ASM244721v1	Mycobacterium tuberculosis	TBV5362	4411331	Complete Genome	2017-10-05
GCA_002447655.1	ASM244765v1	Mycobacterium tuberculosis	LN2978	4411331	Complete Genome	2017-10-05
GCA_002447835.1	ASM244783v1	Mycobacterium tuberculosis	LN2900	4411327	Complete Genome	2017-10-05
GCA_002447675.1	ASM244767v1	Mycobacterium tuberculosis	LN3584	4411326	Complete Genome	2017-10-05
GCA_002447635.1	ASM244763v1	Mycobacterium tuberculosis	LN763	4411321	Complete Genome	2017-10-05
GCA_002447195.1	ASM244719v1	Mycobacterium tuberculosis	TBV5000	4411318	Complete Genome	2017-10-05
GCA_002448055.1	ASM244805v1	Mycobacterium tuberculosis	TBDM2189	4411316	Complete Genome	2017-10-05
GCA_002447055.1	ASM244705v1	Mycobacterium tuberculosis	LN3756	4411315	Complete Genome	2017-10-05
GCA_002447855.1	ASM244785v1	Mycobacterium tuberculosis	MDRDM827	4411315	Complete Genome	2017-10-05
GCA_002448095.1	ASM244809v1	Mycobacterium tuberculosis	TBDM2487	4411314	Complete Genome	2017-10-05
GCA_002446915.1	ASM244691v1	Mycobacterium tuberculosis	CSV5769	4411312	Complete Genome	2017-10-05
GCA_002448175.1	ASM244817v1	Mycobacterium tuberculosis	TBV4766	4411310	Complete Genome	2017-10-05
GCA_002447295.1	ASM244729v1	Mycobacterium tuberculosis	SLM056	4411306	Complete Genome	2017-10-05
GCA_002447815.1	ASM244781v1	Mycobacterium tuberculosis	LN1856	4411299	Complete Genome	2017-10-05
GCA_002447875.1	ASM244787v1	Mycobacterium tuberculosis	MDRMA203	4411290	Complete Genome	2017-10-05
GCA_002446875.1	ASM244687v1	Mycobacterium tuberculosis	CSV4519	4411288	Complete Genome	2017-10-05
GCA_002448075.1	ASM244807v1	Mycobacterium tuberculosis	TBDM2444	4411284	Complete Genome	2017-10-05
GCA_002447075.1	ASM244707v1	Mycobacterium tuberculosis	MDRDM260	4411280	Complete Genome	2017-10-05
GCA_002446895.1	ASM244689v1	Mycobacterium tuberculosis	CSV4644	4411271	Complete Genome	2017-10-05
GCA_002447535.1	ASM244753v1	Mycobacterium tuberculosis	LE103	4411243	Complete Genome	2017-10-05
GCA_002447435.1	ASM244743v1	Mycobacterium tuberculosis	CSV9577	4411230	Complete Genome	2017-10-05
GCA_002447955.1	ASM244795v1	Mycobacterium tuberculosis	MDRMA2019	4411229	Complete Genome	2017-10-05
GCA_002447155.1	ASM244715v1	Mycobacterium tuberculosis	ME1473	4411217	Complete Genome	2017-10-05
GCA_002447095.1	ASM244709v1	Mycobacterium tuberculosis	MDRDM627	4411215	Complete Genome	2017-10-05
GCA_002447495.1	ASM244749v1	Mycobacterium tuberculosis	LE76	4411211	Complete Genome	2017-10-05
GCA_002446995.1	ASM244699v1	Mycobacterium tuberculosis	LE492	4411208	Complete Genome	2017-10-05
GCA_002447595.1	ASM244759v1	Mycobacterium tuberculosis	LN55	4411186	Complete Genome	2017-10-05
GCA_002446935.1	ASM244693v1	Mycobacterium tuberculosis	CSV10399	4411180	Complete Genome	2017-10-05
GCA_002446975.1	ASM244697v1	Mycobacterium tuberculosis	LE486	4411180	Complete Genome	2017-10-05
GCA_002448195.1	ASM244819v1	Mycobacterium tuberculosis	TBV4768	4411173	Complete Genome	2017-10-05
GCA_002447935.1	ASM244793v1	Mycobacterium tuberculosis	MDRMA1565	4411159	Complete Genome	2017-10-05
GCA_002448035.1	ASM244803v1	Mycobacterium tuberculosis	TBDM1506	4411157	Complete Genome	2017-10-05
GCA_002447115.1	ASM244711v1	Mycobacterium tuberculosis	MDRDM1098	4411148	Complete Genome	2017-10-05
GCA_002447175.1	ASM244717v1	Mycobacterium tuberculosis	TBDM425	4411143	Complete Genome	2017-10-05
GCA_002447555.1	ASM244755v1	Mycobacterium tuberculosis	LE371	4411137	Complete Genome	2017-10-05
GCA_002447315.1	ASM244731v1	Mycobacterium tuberculosis	SLM060	4411134	Complete Genome	2017-10-05
GCA_002447135.1	ASM244713v1	Mycobacterium tuberculosis	MDRMA2491	4411121	Complete Genome	2017-10-05
GCA_002447395.1	ASM244739v1	Mycobacterium tuberculosis	CSV383	4411115	Complete Genome	2017-10-05
GCA_002886335.1	ASM288633v1	Mycobacterium tuberculosis	GG-90-10	4411602	Complete Genome	2018-01-17
GCA_002886145.1	ASM288614v1	Mycobacterium tuberculosis	GG-111-10	4411563	Complete Genome	2018-01-17
GCA_002886685.1	ASM288668v1	Mycobacterium tuberculosis	GG-37-11	4411526	Complete Genome	2018-01-17
GCA_002886585.1	ASM288658v1	Mycobacterium tuberculosis	GG-229-10	4411519	Complete Genome	2018-01-17
GCA_002886775.1	ASM288677v1	Mycobacterium tuberculosis	GG-121-10	4411510	Complete Genome	2018-01-17
GCA_002886225.1	ASM288622v1	Mycobacterium tuberculosis	GG-77-11	4411508	Complete Genome	2018-01-17
GCA_002886195.1	ASM288619v1	Mycobacterium tuberculosis	GG-20-11	4411504	Complete Genome	2018-01-17
GCA_002886865.1	ASM288686v1	Mycobacterium tuberculosis	GG-186-10	4411478	Complete Genome	2018-01-17
GCA_002887065.1	ASM288706v1	Mycobacterium tuberculosis	GG-36-11	4411469	Complete Genome	2018-01-17
GCA_002887145.1	ASM288714v1	Mycobacterium tuberculosis	GG-45-11	4411469	Complete Genome	2018-01-17
GCA_002887255.1	ASM288725v1	Mycobacterium tuberculosis	GG-109-10	4411463	Complete Genome	2018-01-17
GCA_002887335.1	ASM288733v1	Mycobacterium tuberculosis	GG-137-10	4411446	Complete Genome	2018-01-17
GCA_002886945.1	ASM288694v1	Mycobacterium tuberculosis	GG-27-11	4411443	Complete Genome	2018-01-17
GCA_002886165.1	ASM288616v1	Mycobacterium tuberculosis	GG-5-10	4411442	Complete Genome	2018-01-17
GCA_002886405.1	ASM288640v1	Mycobacterium tuberculosis	GG-129-11	4411413	Complete Genome	2018-01-17
GCA_002886505.1	ASM288650v1	Mycobacterium tuberculosis	GG-134-11	4411399	Complete Genome	2018-01-17
GCA_002975475.1	ASM297547v1	Mycobacterium tuberculosis variant bovis	2002/0476	4355637	Complete Genome	2018-03-07
GCA_003006135.1	ASM300613v1	Mycobacterium tuberculosis	WC078	4413712	Complete Genome	2018-03-16
GCA_003006115.1	ASM300611v1	Mycobacterium tuberculosis	WC059	4413669	Complete Genome	2018-03-16
GCA_002895185.2	ASM289518v2	Mycobacterium tuberculosis	Beijing2014PNGD	4404064	Complete Genome	2018-03-19
GCA_003265005.1	ASM326500v1	Mycobacterium tuberculosis	RUS_B0	4418559	Complete Genome	2018-06-26
GCA_003287165.1	ASM328716v1	Mycobacterium tuberculosis	H107	4418796	Complete Genome	2018-07-03
GCA_003287125.1	ASM328712v1	Mycobacterium tuberculosis	H54	4416938	Complete Genome	2018-07-03
GCA_003287145.1	ASM328714v1	Mycobacterium tuberculosis	H83	4413214	Complete Genome	2018-07-03
GCA_003287185.1	ASM328718v1	Mycobacterium tuberculosis	H112	4406346	Complete Genome	2018-07-03
GCA_003293655.1	ASM329365v1	Mycobacterium tuberculosis	TBMENG-03	4359659	Complete Genome	2018-07-09
GCA_900520315.1	Mtb_DKC2.180803	Mycobacterium tuberculosis	DKC2	4409544	Complete Genome	2018-11-10
GCA_005156105.1	ASM515610v1	Mycobacterium tuberculosis variant bovis	Danish 1331	4411814	Complete Genome	2019-05-06
GCA_005155785.1	ASM515578v1	Mycobacterium tuberculosis variant bovis	Danish delta-sapM	4332698	Complete Genome	2019-05-06
GCA_007833935.1	ASM783393v1	Mycobacterium tuberculosis	MT-0080	4426525	Complete Genome	2019-08-05
GCA_008761675.1	ASM876167v1	Mycobacterium tuberculosis	L	4416671	Complete Genome	2019-10-01
GCA_902459825.2	MB3601_COMBINED annotated	Mycobacterium tuberculosis variant bovis	Mb3601	4365068	Complete Genome	2019-11-01
GCA_009664875.1	ASM966487v1	Mycobacterium tuberculosis	AUSMDU00018547	4414769	Complete Genome	2019-11-17
GCA_009730215.1	ASM973021v1	Mycobacterium tuberculosis	FDAARGOS_751	4441988	Complete Genome	2019-12-05
GCA_009730235.1	ASM973023v1	Mycobacterium tuberculosis	FDAARGOS_750	4434666	Complete Genome	2019-12-05
GCA_001597645.2	ASM159764v2	Mycobacterium tuberculosis	SIT745/EAI1-MYS	4414742	Complete Genome	2019-12-11
GCA_009762675.2	ASM976267v2	Mycobacterium tuberculosis	TCDC11	4418417	Complete Genome	2020-02-24
GCA_011044455.1	ASM1104445v1	Mycobacterium tuberculosis	5005	4418311	Complete Genome	2020-03-01
GCA_012923765.1	ASM1292376v1	Mycobacterium tuberculosis	RW-TB008	4379910	Complete Genome	2020-04-28
GCA_013267635.1	ASM1326763v1	Mycobacterium tuberculosis	FDAARGOS_757	4417931	Complete Genome	2020-06-04
GCA_013267655.1	ASM1326765v1	Mycobacterium tuberculosis	FDAARGOS_756	4414577	Complete Genome	2020-06-04
GCA_014884645.1	ASM1488464v1	Mycobacterium tuberculosis	1-0072P6C4	4421012	Complete Genome	2020-10-13
GCA_014884665.1	ASM1488466v1	Mycobacterium tuberculosis	1-0066P6C4	4416715	Complete Genome	2020-10-13
GCA_014884625.1	ASM1488462v1	Mycobacterium tuberculosis	4-0041P6C4	4400017	Complete Genome	2020-10-13
GCA_014899985.1	ASM1489998v1	Mycobacterium tuberculosis	3-0096P6C4	4450340	Complete Genome	2020-10-20
GCA_014899965.1	ASM1489996v1	Mycobacterium tuberculosis	3-0124P6C4	4447644	Complete Genome	2020-10-20
GCA_014900555.1	ASM1490055v1	Mycobacterium tuberculosis	1-0107P6C4	4444842	Complete Genome	2020-10-20
GCA_014900255.1	ASM1490025v1	Mycobacterium tuberculosis	2-0023P6C4	4438366	Complete Genome	2020-10-20
GCA_014900215.1	ASM1490021v1	Mycobacterium tuberculosis	2-0029P6C4	4438363	Complete Genome	2020-10-20
GCA_014900275.1	ASM1490027v1	Mycobacterium tuberculosis	2-0022P6C4	4438339	Complete Genome	2020-10-20
GCA_014900295.1	ASM1490029v1	Mycobacterium tuberculosis	2-0021P6C4	4438299	Complete Genome	2020-10-20
GCA_014900235.1	ASM1490023v1	Mycobacterium tuberculosis	2-0028P6C4	4438281	Complete Genome	2020-10-20
GCA_014900135.1	ASM1490013v1	Mycobacterium tuberculosis	2-0046P6C4	4438223	Complete Genome	2020-10-20
GCA_014899705.1	ASM1489970v1	Mycobacterium tuberculosis	SEA07010354P6C4	4438102	Complete Genome	2020-10-20
GCA_014900755.1	ASM1490075v1	Mycobacterium tuberculosis	1-0047P6C4	4434707	Complete Genome	2020-10-20
GCA_014900005.1	ASM1490000v1	Mycobacterium tuberculosis	3-0090P6C4	4433503	Complete Genome	2020-10-20
GCA_014899465.1	ASM1489946v1	Mycobacterium tuberculosis	SEA12202P6C4	4433058	Complete Genome	2020-10-20
GCA_014901135.1	ASM1490113v1	Mycobacterium tuberculosis	1-0007P6C4	4432141	Complete Genome	2020-10-20
GCA_014900355.1	ASM1490035v1	Mycobacterium tuberculosis	1-0160P6C4	4431494	Complete Genome	2020-10-20
GCA_014899305.1	ASM1489930v1	Mycobacterium tuberculosis	SEA15229P6C4	4431110	Complete Genome	2020-10-20
GCA_014900895.1	ASM1490089v1	Mycobacterium tuberculosis	1-0030P6C4	4430047	Complete Genome	2020-10-20
GCA_014901055.1	ASM1490105v1	Mycobacterium tuberculosis	1-0021P6C4	4429476	Complete Genome	2020-10-20
GCA_014899805.1	ASM1489980v1	Mycobacterium tuberculosis	4-0087P6C4	4428457	Complete Genome	2020-10-20
GCA_014899445.1	ASM1489944v1	Mycobacterium tuberculosis	SEA12334P6C4	4427826	Complete Genome	2020-10-20
GCA_014899365.1	ASM1489936v1	Mycobacterium tuberculosis	SEA14318P6C4	4426614	Complete Genome	2020-10-20
GCA_014900515.1	ASM1490051v1	Mycobacterium tuberculosis	1-0110P6C4	4425422	Complete Genome	2020-10-20
GCA_014900095.1	ASM1490009v1	Mycobacterium tuberculosis	2-0059P6C4	4425172	Complete Genome	2020-10-20
GCA_014899765.1	ASM1489976v1	Mycobacterium tuberculosis	SEA00042P6C4	4424310	Complete Genome	2020-10-20
GCA_014900595.1	ASM1490059v1	Mycobacterium tuberculosis	1-0102P6C4	4421377	Complete Genome	2020-10-20
GCA_014899285.1	ASM1489928v1	Mycobacterium tuberculosis	SEA17020023P6C4	4420316	Complete Genome	2020-10-20
GCA_014899245.1	ASM1489924v1	Mycobacterium tuberculosis	SEA17020024P6C4	4420315	Complete Genome	2020-10-20
GCA_014900455.1	ASM1490045v1	Mycobacterium tuberculosis	1-0123P6C4	4420004	Complete Genome	2020-10-20
GCA_014900615.1	ASM1490061v1	Mycobacterium tuberculosis	1-0084P6C4	4419973	Complete Genome	2020-10-20
GCA_014900855.1	ASM1490085v1	Mycobacterium tuberculosis	1-0031P6C4	4419967	Complete Genome	2020-10-20
GCA_014900735.1	ASM1490073v1	Mycobacterium tuberculosis	1-0054P6C4	4419916	Complete Genome	2020-10-20
GCA_014901035.1	ASM1490103v1	Mycobacterium tuberculosis	1-0023P6C4	4419801	Complete Genome	2020-10-20
GCA_014900435.1	ASM1490043v1	Mycobacterium tuberculosis	1-0137P6C4	4419694	Complete Genome	2020-10-20
GCA_014901155.1	ASM1490115v1	Mycobacterium tuberculosis	1-0006P6C4	4419608	Complete Genome	2020-10-20
GCA_014900375.1	ASM1490037v1	Mycobacterium tuberculosis	1-0156P6C4	4419404	Complete Genome	2020-10-20
GCA_014900395.1	ASM1490039v1	Mycobacterium tuberculosis	1-0153P6C4	4419030	Complete Genome	2020-10-20
GCA_014900415.1	ASM1490041v1	Mycobacterium tuberculosis	1-0149P6C4	4418657	Complete Genome	2020-10-20
GCA_014900195.1	ASM1490019v1	Mycobacterium tuberculosis	2-0031P6C4	4418552	Complete Genome	2020-10-20
GCA_014901075.1	ASM1490107v1	Mycobacterium tuberculosis	1-0017P6C4	4418318	Complete Genome	2020-10-20
GCA_014901115.1	ASM1490111v1	Mycobacterium tuberculosis	1-0009P6C4	4418159	Complete Genome	2020-10-20
GCA_014900075.1	ASM1490007v1	Mycobacterium tuberculosis	2-0068P6C4	4417769	Complete Genome	2020-10-20
GCA_014900675.1	ASM1490067v1	Mycobacterium tuberculosis	1-0064P6C4	4417680	Complete Genome	2020-10-20
GCA_014900775.1	ASM1490077v1	Mycobacterium tuberculosis	1-0045P6C4	4416971	Complete Genome	2020-10-20
GCA_014900475.1	ASM1490047v1	Mycobacterium tuberculosis	1-0116P6C4	4416797	Complete Genome	2020-10-20
GCA_014899745.1	ASM1489974v1	Mycobacterium tuberculosis	SEA02010036P6C4	4416761	Complete Genome	2020-10-20
GCA_014900635.1	ASM1490063v1	Mycobacterium tuberculosis	1-0071P6C4	4416231	Complete Genome	2020-10-20
GCA_014900655.1	ASM1490065v1	Mycobacterium tuberculosis	1-0069P6C4	4416165	Complete Genome	2020-10-20
GCA_014899225.1	ASM1489922v1	Mycobacterium tuberculosis	SEA17020028P6C4	4415138	Complete Genome	2020-10-20
GCA_014900315.1	ASM1490031v1	Mycobacterium tuberculosis	2-0013P6C4	4414962	Complete Genome	2020-10-20
GCA_014899845.1	ASM1489984v1	Mycobacterium tuberculosis	4-0073P6C4	4414542	Complete Genome	2020-10-20
GCA_014900695.1	ASM1490069v1	Mycobacterium tuberculosis	1-0061P6C4	4413879	Complete Genome	2020-10-20
GCA_014900715.1	ASM1490071v1	Mycobacterium tuberculosis	1-0056P6C4	4413638	Complete Genome	2020-10-20
GCA_014899665.1	ASM1489966v1	Mycobacterium tuberculosis	SEA08151P6C4	4413498	Complete Genome	2020-10-20
GCA_014900495.1	ASM1490049v1	Mycobacterium tuberculosis	1-0112P6C4	4413235	Complete Genome	2020-10-20
GCA_014899265.1	ASM1489926v1	Mycobacterium tuberculosis	SEA15230P6C4	4412837	Complete Genome	2020-10-20
GCA_014900965.1	ASM1490096v1	Mycobacterium tuberculosis	1-0028P6C4	4412588	Complete Genome	2020-10-20
GCA_014900815.1	ASM1490081v1	Mycobacterium tuberculosis	1-0039P6C4	4411261	Complete Genome	2020-10-20
GCA_014899405.1	ASM1489940v1	Mycobacterium tuberculosis	SEA13111P6C4	4410956	Complete Genome	2020-10-20
GCA_014900175.1	ASM1490017v1	Mycobacterium tuberculosis	2-0034P6C4	4410873	Complete Genome	2020-10-20
GCA_014899485.1	ASM1489948v1	Mycobacterium tuberculosis	SEA12126P6C4	4410647	Complete Genome	2020-10-20
GCA_014901095.1	ASM1490109v1	Mycobacterium tuberculosis	1-0013P6C4	4410415	Complete Genome	2020-10-20
GCA_014899505.1	ASM1489950v1	Mycobacterium tuberculosis	SEA11278P6C4	4410029	Complete Genome	2020-10-20
GCA_014900155.1	ASM1490015v1	Mycobacterium tuberculosis	2-0043-unknownP6C4	4409038	Complete Genome	2020-10-20
GCA_014899645.1	ASM1489964v1	Mycobacterium tuberculosis	SEA08162P6C4	4408888	Complete Genome	2020-10-20
GCA_014899345.1	ASM1489934v1	Mycobacterium tuberculosis	SEA14333P6C4	4408229	Complete Genome	2020-10-20
GCA_014899725.1	ASM1489972v1	Mycobacterium tuberculosis	SEA06535P6C4	4408176	Complete Genome	2020-10-20
GCA_014899785.1	ASM1489978v1	Mycobacterium tuberculosis	4-0096P6C4	4408117	Complete Genome	2020-10-20
GCA_014899325.1	ASM1489932v1	Mycobacterium tuberculosis	SEA15228P6C4	4407803	Complete Genome	2020-10-20
GCA_014899685.1	ASM1489968v1	Mycobacterium tuberculosis	SEA07020250P6C4	4407077	Complete Genome	2020-10-20
GCA_014899425.1	ASM1489942v1	Mycobacterium tuberculosis	SEA13020298P6C4	4406587	Complete Genome	2020-10-20
GCA_014899525.1	ASM1489952v1	Mycobacterium tuberculosis	SEA11020092P6C4	4406516	Complete Genome	2020-10-20
GCA_014899205.1	ASM1489920v1	Mycobacterium tuberculosis	SEA17020030P6C4	4405198	Complete Genome	2020-10-20
GCA_014900335.1	ASM1490033v1	Mycobacterium tuberculosis	1-0168P6C4	4405183	Complete Genome	2020-10-20
GCA_014900835.1	ASM1490083v1	Mycobacterium tuberculosis	1-0036P6C4	4404858	Complete Genome	2020-10-20
GCA_014900115.1	ASM1490011v1	Mycobacterium tuberculosis	2-0052P6C4	4404274	Complete Genome	2020-10-20
GCA_014899545.1	ASM1489954v1	Mycobacterium tuberculosis	SEA11020068P6C4	4402473	Complete Genome	2020-10-20
GCA_014899565.1	ASM1489956v1	Mycobacterium tuberculosis	SEA11020057P6C4	4402162	Complete Genome	2020-10-20
GCA_014899925.1	ASM1489992v1	Mycobacterium tuberculosis	4-0012P6C4	4401614	Complete Genome	2020-10-20
GCA_014899825.1	ASM1489982v1	Mycobacterium tuberculosis	4-0077P6C4	4401396	Complete Genome	2020-10-20
GCA_014899905.1	ASM1489990v1	Mycobacterium tuberculosis	4-0019P6C4	4400017	Complete Genome	2020-10-20
GCA_014899945.1	ASM1489994v1	Mycobacterium tuberculosis	4-0010P6C4	4400007	Complete Genome	2020-10-20
GCA_014899885.1	ASM1489988v1	Mycobacterium tuberculosis	4-0024P6C4	4399945	Complete Genome	2020-10-20
GCA_014899865.1	ASM1489986v1	Mycobacterium tuberculosis	4-0062P6C4	4399842	Complete Genome	2020-10-20
GCA_014899385.1	ASM1489938v1	Mycobacterium tuberculosis	SEA14117P6C4	4397372	Complete Genome	2020-10-20
GCA_014899585.1	ASM1489958v1	Mycobacterium tuberculosis	SEA11020038P6C4	4397139	Complete Genome	2020-10-20
GCA_014899625.1	ASM1489962v1	Mycobacterium tuberculosis	SEA09020048P6C4	4391433	Complete Genome	2020-10-20
GCA_014900795.1	ASM1490079v1	Mycobacterium tuberculosis	1-0044P6C4	4387956	Complete Genome	2020-10-20
GCA_014900055.1	ASM1490005v1	Mycobacterium tuberculosis	3-0059P6C4	4376753	Complete Genome	2020-10-20
GCA_014899605.1	ASM1489960v1	Mycobacterium tuberculosis	SEA09167P6C4	4368671	Complete Genome	2020-10-20
GCA_015482805.1	ASM1548280v1	Mycobacterium tuberculosis variant bovis BCG	BCG SL 222 Sofia	4370706	Complete Genome	2020-11-16
GCA_904810325.1	MmicOV254	Mycobacterium tuberculosis variant microti OV254	Mycobacterium microti OV254	4369915	Complete Genome	2021-01-27
GCF_904810325.1	MmicOV254	Mycobacterium tuberculosis variant microti OV254	OV254	4369915	Complete Genome	2021-01-27
GCA_904810355.1	MmicMaus4	Mycobacterium tuberculosis variant microti	Mycobacterium microti Maus IV	4385022	Complete Genome	2021-01-27
GCF_904810355.1	MmicMaus4	Mycobacterium tuberculosis variant microti	Maus IV	4385022	Complete Genome	2021-01-27
GCA_904810365.1	Mmic942272	Mycobacterium tuberculosis variant microti	Mycobacterium microti 94-2272	4384561	Complete Genome	2021-01-27
GCF_904810365.1	Mmic942272	Mycobacterium tuberculosis variant microti	94-2272	4384561	Complete Genome	2021-01-27
GCA_904810345.1	MmicMaus3	Mycobacterium tuberculosis variant microti	Mycobacterium microti Maus III	4382575	Complete Genome	2021-01-27
GCF_904810345.1	MmicMaus3	Mycobacterium tuberculosis variant microti	Maus III	4382575	Complete Genome	2021-01-27
GCA_904810335.1	MmicATCC35782	Mycobacterium tuberculosis variant microti	Mycobacterium microti ATCC 35782	4366549	Complete Genome	2021-01-27
GCF_904810335.1	MmicATCC35782	Mycobacterium tuberculosis variant microti	ATCC 35782	4366549	Complete Genome	2021-01-27
GCA_016917775.1	ASM1691777v1	Mycobacterium tuberculosis	11502	4420561	Complete Genome	2021-02-22
GCA_017164055.1	ASM1716405v1	Mycobacterium tuberculosis	267/47W148	4411528	Complete Genome	2021-03-04
GCA_017164035.1	ASM1716403v1	Mycobacterium tuberculosis	120/26CAO	4411524	Complete Genome	2021-03-04
GCA_017901095.1	ASM1790109v1	Mycobacterium tuberculosis	CG24	4459449	Complete Genome	2021-04-12
GCA_017901035.1	ASM1790103v1	Mycobacterium tuberculosis	CG23	4432513	Complete Genome	2021-04-12
GCA_017901075.1	ASM1790107v1	Mycobacterium tuberculosis	CG21	4415999	Complete Genome	2021-04-12
GCA_017901115.1	ASM1790111v1	Mycobacterium tuberculosis	H37Rv_CG	4415999	Complete Genome	2021-04-12
GCA_017901055.1	ASM1790105v1	Mycobacterium tuberculosis	CG20	4415998	Complete Genome	2021-04-12
GCA_019670745.1	ASM1967074v1	Mycobacterium tuberculosis	R2092	4383210	Complete Genome	2021-05-28
GCA_021535155.1	ASM2153515v1	Mycobacterium tuberculosis	M20	4405676	Complete Genome	2022-01-20
GCA_021559895.1	ASM2155989v1	Mycobacterium tuberculosis	60827	4438262	Complete Genome	2022-01-24
GCA_022023995.1	ASM2202399v1	Mycobacterium tuberculosis	I0003447-5	4397821	Complete Genome	2022-02-07
GCA_932527465.1	mada_116	Mycobacterium tuberculosis	Lineage 3.1.1	4428693	Complete Genome	2022-03-23
GCA_932527315.1	mada_1-44	Mycobacterium tuberculosis	Lineage 1.1.2	4422327	Complete Genome	2022-03-23
GCA_932527325.1	mada_125	Mycobacterium tuberculosis	Lineage 2.2.7	4415120	Complete Genome	2022-03-23
GCA_932530255.1	mada_130	Mycobacterium tuberculosis	Lineage 4.1.2.1	4408536	Complete Genome	2022-03-23
GCA_022870365.1	ASM2287036v1	Mycobacterium tuberculosis	N1274	4438446	Complete Genome	2022-04-11
GCA_022870345.1	ASM2287034v1	Mycobacterium tuberculosis	N0054	4431518	Complete Genome	2022-04-11
GCA_022870225.1	ASM2287022v1	Mycobacterium tuberculosis	N1268	4428969	Complete Genome	2022-04-11
GCA_022870265.1	ASM2287026v1	Mycobacterium tuberculosis	N1176	4425207	Complete Genome	2022-04-11
GCA_022870385.1	ASM2287038v1	Mycobacterium tuberculosis	N0004	4422216	Complete Genome	2022-04-11
GCA_022870245.1	ASM2287024v1	Mycobacterium tuberculosis	N1272	4420832	Complete Genome	2022-04-11
GCA_022870425.1	ASM2287042v1	Mycobacterium tuberculosis	N0072	4420471	Complete Genome	2022-04-11
GCA_022870285.1	ASM2287028v1	Mycobacterium tuberculosis	N1283	4419495	Complete Genome	2022-04-11
GCA_022871145.1	ASM2287114v1	Mycobacterium tuberculosis	SGF0702019	4419329	Complete Genome	2022-04-11
GCA_022870125.1	ASM2287012v1	Mycobacterium tuberculosis	N0069	4419191	Complete Genome	2022-04-11
GCA_022871125.1	ASM2287112v1	Mycobacterium tuberculosis	SGF0472017	4417237	Complete Genome	2022-04-11
GCA_022871085.1	ASM2287108v1	Mycobacterium tuberculosis	SGF0232017	4413076	Complete Genome	2022-04-11
GCA_022870445.1	ASM2287044v1	Mycobacterium tuberculosis	N0157	4410121	Complete Genome	2022-04-11
GCA_022870145.1	ASM2287014v1	Mycobacterium tuberculosis	N3913	4408017	Complete Genome	2022-04-11
GCA_022871105.1	ASM2287110v1	Mycobacterium tuberculosis	SGF0422017	4402590	Complete Genome	2022-04-11
GCA_022870405.1	ASM2287040v1	Mycobacterium tuberculosis	N0031	4399032	Complete Genome	2022-04-11
GCA_022870305.1	ASM2287030v1	Mycobacterium tuberculosis	N0136	4395562	Complete Genome	2022-04-11
GCA_022870325.1	ASM2287032v1	Mycobacterium tuberculosis	N1216	4393016	Complete Genome	2022-04-11
GCA_022870165.1	ASM2287016v1	Mycobacterium tuberculosis	N1202	4391569	Complete Genome	2022-04-11
GCA_022870185.1	ASM2287018v1	Mycobacterium tuberculosis	N0091	4387551	Complete Genome	2022-04-11
GCA_022870205.1	ASM2287020v1	Mycobacterium tuberculosis	N1201	4386429	Complete Genome	2022-04-11
GCA_026167585.1	ASM2616758v1	Mycobacterium tuberculosis	BLR-31d	4418534	Complete Genome	2022-11-14
GCA_026185275.1	ASM2618527v1	Mycobacterium tuberculosis	H37Rv-1	4417942	Complete Genome	2022-11-15
GCA_026727575.1	ASM2672757v1	Mycobacterium tuberculosis variant bovis	2018/0565	4350529	Complete Genome	2022-12-07
GCA_026727615.1	ASM2672761v1	Mycobacterium tuberculosis variant bovis	2016/0386	4347959	Complete Genome	2022-12-07
GCA_027912555.1	ASM2791255v1	Mycobacterium tuberculosis	BLR 9248 2019	4419959	Complete Genome	2023-01-18
GCA_028583185.1	ASM2858318v1	Mycobacterium tuberculosis variant bovis	Mb3114	4353147	Complete Genome	2023-02-10
GCA_028583145.1	ASM2858314v1	Mycobacterium tuberculosis variant bovis	Mb2269	4351057	Complete Genome	2023-02-10
GCA_028583165.1	ASM2858316v1	Mycobacterium tuberculosis variant bovis	Mb0820	4344564	Complete Genome	2023-02-10
GCA_028583125.1	ASM2858312v1	Mycobacterium tuberculosis variant bovis	Mb2487	4344516	Complete Genome	2023-02-10
GCA_028583245.1	ASM2858324v1	Mycobacterium tuberculosis variant bovis	Mb1101	4343846	Complete Genome	2023-02-10
GCA_028583205.1	ASM2858320v1	Mycobacterium tuberculosis variant bovis	Mb3602	4343218	Complete Genome	2023-02-10
GCA_028583285.1	ASM2858328v1	Mycobacterium tuberculosis variant bovis	Mb0531	4342977	Complete Genome	2023-02-10
GCA_028583305.1	ASM2858330v1	Mycobacterium tuberculosis variant bovis	Mb0486	4340629	Complete Genome	2023-02-10
GCA_028583265.1	ASM2858326v1	Mycobacterium tuberculosis variant bovis	Mb2377	4338946	Complete Genome	2023-02-10
GCA_028583225.1	ASM2858322v1	Mycobacterium tuberculosis variant bovis	Mb1855	4362894	Complete Genome	2023-02-10
GCA_028752235.1	ASM2875223v1	Mycobacterium tuberculosis variant bovis BCG	Moreau PL	4333979	Complete Genome	2023-02-21
GCA_028768425.1	ASM2876842v1	Mycobacterium tuberculosis variant bovis	OLF-AH-2022-TB-0122	4342292	Complete Genome	2023-02-22
GCA_029867185.1	ASM2986718v1	Mycobacterium tuberculosis	I0003270-1	4431508	Complete Genome	2023-04-25
GCA_029867145.1	ASM2986714v1	Mycobacterium tuberculosis	02-R1708	4427007	Complete Genome	2023-04-25
GCA_029867125.1	ASM2986712v1	Mycobacterium tuberculosis	02-R0894	4422503	Complete Genome	2023-04-25
GCA_029867245.1	ASM2986724v1	Mycobacterium tuberculosis	M0003941-3	4421169	Complete Genome	2023-04-25
GCA_029867065.1	ASM2986706v1	Mycobacterium tuberculosis	I0004290-8	4420979	Complete Genome	2023-04-25
GCA_029867205.1	ASM2986720v1	Mycobacterium tuberculosis	I0003758-5	4416715	Complete Genome	2023-04-25
GCA_029867105.1	ASM2986710v1	Mycobacterium tuberculosis	01-R1430	4409225	Complete Genome	2023-04-25
GCA_029867165.1	ASM2986716v1	Mycobacterium tuberculosis	02-R1896	4407304	Complete Genome	2023-04-25
GCA_029867225.1	ASM2986722v1	Mycobacterium tuberculosis	01-R1134	4406184	Complete Genome	2023-04-25
GCA_029867045.1	ASM2986704v1	Mycobacterium tuberculosis	I0004240-3	4400005	Complete Genome	2023-04-25
GCA_029867085.1	ASM2986708v1	Mycobacterium tuberculosis	I0003165-3	4396361	Complete Genome	2023-04-25
GCA_029867265.1	ASM2986726v1	Mycobacterium tuberculosis	02-R1179	4393775	Complete Genome	2023-04-25
GCA_030053035.1	ASM3005303v1	Mycobacterium tuberculosis	BLR 4299 2019	4391403	Complete Genome	2023-05-20
GCA_030285685.1	ASM3028568v1	Mycobacterium tuberculosis	6721	4386759	Complete Genome	2023-06-18
GCA_030566675.1	ASM3056667v1	Mycobacterium tuberculosis	MTb-Oman-3215873	4516435	Complete Genome	2023-08-01
GCA_030566105.1	ASM3056610v1	Mycobacterium tuberculosis	MTb-Oman-3216462	4459087	Complete Genome	2023-08-01
GCA_030576595.1	ASM3057659v1	Mycobacterium tuberculosis	MTb-Oman-321857	4360571	Complete Genome	2023-08-01
GCA_030568235.1	ASM3056823v1	Mycobacterium tuberculosis	MTb-Oman-3214642	4360219	Complete Genome	2023-08-01
GCA_030574935.1	ASM3057493v1	Mycobacterium tuberculosis	MTb-Oman-3212387	4356222	Complete Genome	2023-08-01
GCA_030571635.1	ASM3057163v1	Mycobacterium tuberculosis	MTb-Oman-3213509	4352927	Complete Genome	2023-08-01
GCA_030567435.1	ASM3056743v1	Mycobacterium tuberculosis	MTb-Oman-3214805	4347356	Complete Genome	2023-08-01
GCA_030575835.1	ASM3057583v1	Mycobacterium tuberculosis	MTb-Oman-3211392	4428636	Complete Genome	2023-08-01
GCA_030571915.1	ASM3057191v1	Mycobacterium tuberculosis	MTb-Oman-3213427	4426896	Complete Genome	2023-08-01
GCA_030574795.1	ASM3057479v1	Mycobacterium tuberculosis	MTb-Oman-3212401	4410221	Complete Genome	2023-08-01
GCA_030572375.1	ASM3057237v1	Mycobacterium tuberculosis	MTb-Oman-3213329	4409070	Complete Genome	2023-08-01
GCA_030570495.1	ASM3057049v1	Mycobacterium tuberculosis	MTb-Oman-3213828	4404343	Complete Genome	2023-08-01
GCA_030567615.1	ASM3056761v1	Mycobacterium tuberculosis	MTb-Oman-3214760	4401539	Complete Genome	2023-08-01
GCA_030575675.1	ASM3057567v1	Mycobacterium tuberculosis	MTb-Oman-3211453	4396695	Complete Genome	2023-08-01
GCA_030569215.1	ASM3056921v1	Mycobacterium tuberculosis	MTb-Oman-3214387	4390115	Complete Genome	2023-08-01
GCA_030577335.1	ASM3057733v1	Mycobacterium tuberculosis	MTb-Oman-321403	4389952	Complete Genome	2023-08-01
GCA_030570955.1	ASM3057095v1	Mycobacterium tuberculosis	MTb-Oman-3213645	4389764	Complete Genome	2023-08-01
GCA_030575355.1	ASM3057535v1	Mycobacterium tuberculosis	MTb-Oman-3211622	4389514	Complete Genome	2023-08-01
GCA_030573175.1	ASM3057317v1	Mycobacterium tuberculosis	MTb-Oman-3213169	4388714	Complete Genome	2023-08-01
GCA_030572055.1	ASM3057205v1	Mycobacterium tuberculosis	MTb-Oman-3213343	4385227	Complete Genome	2023-08-01
GCA_030572595.1	ASM3057259v1	Mycobacterium tuberculosis	MTb-Oman-3213318	4382075	Complete Genome	2023-08-01
GCA_030573855.1	ASM3057385v1	Mycobacterium tuberculosis	Mtb-Oman-3213118	4380860	Complete Genome	2023-08-01
GCA_030576955.1	ASM3057695v1	Mycobacterium tuberculosis	MTB-Oman-321769	4377734	Complete Genome	2023-08-01
GCA_030576415.1	ASM3057641v1	Mycobacterium tuberculosis	MTb-Oman-3211198	4374181	Complete Genome	2023-08-01
GCA_030567215.1	ASM3056721v1	Mycobacterium tuberculosis	MTb-Oman-3214883	4369620	Complete Genome	2023-08-01
GCA_030571475.1	ASM3057147v1	Mycobacterium tuberculosis	MTb-Oman-3213540	4367243	Complete Genome	2023-08-01
GCA_030569895.1	ASM3056989v1	Mycobacterium tuberculosis	MTb-Oman-3214042	4366828	Complete Genome	2023-08-01
GCA_030571775.1	ASM3057177v1	Mycobacterium tuberculosis	MTb-Oman-3213465	4366358	Complete Genome	2023-08-01
GCA_030575155.1	ASM3057515v1	Mycobacterium tuberculosis	MTb-Oman-3211956	4365179	Complete Genome	2023-08-01
GCA_030574615.1	ASM3057461v1	Mycobacterium tuberculosis	MTb-Oman-3212598	4364697	Complete Genome	2023-08-01
GCA_030575535.1	ASM3057553v1	Mycobacterium tuberculosis	MTb-Oman-3211517	4360335	Complete Genome	2023-08-01
GCA_030566695.1	ASM3056669v1	Mycobacterium tuberculosis	MTb-Oman-3215691	4359614	Complete Genome	2023-08-01
GCA_030571315.1	ASM3057131v1	Mycobacterium tuberculosis	MTb-Oman-3213545	4357887	Complete Genome	2023-08-01
GCA_030568595.1	ASM3056859v1	Mycobacterium tuberculosis	MTb-Oman-3214585	4355326	Complete Genome	2023-08-01
GCA_030572195.1	ASM3057219v1	Mycobacterium tuberculosis	MTb-Oman-3213336	4354718	Complete Genome	2023-08-01
GCA_030573405.1	ASM3057340v1	Mycobacterium tuberculosis	MTb-Oman-3213167	4354357	Complete Genome	2023-08-01
GCA_030566555.1	ASM3056655v1	Mycobacterium tuberculosis	MTb-Oman-3216177	4352159	Complete Genome	2023-08-01
GCA_030568995.1	ASM3056899v1	Mycobacterium tuberculosis	MTb-Oman-3214404	4351600	Complete Genome	2023-08-01
GCA_030567835.1	ASM3056783v1	Mycobacterium tuberculosis	MTb-Oman-3214744	4351534	Complete Genome	2023-08-01
GCA_030569735.1	ASM3056973v1	Mycobacterium tuberculosis	MTb-Oman-3214121	4351350	Complete Genome	2023-08-01
GCA_030577695.1	ASM3057769v1	Mycobacterium tuberculosis	MTb-Oman-32193	4350988	Complete Genome	2023-08-01
GCA_030568355.1	ASM3056835v1	Mycobacterium tuberculosis	MTb-Oman-3214594	4347383	Complete Genome	2023-08-01
GCA_030574415.1	ASM3057441v1	Mycobacterium tuberculosis	MTb-Oman-3212705	4346887	Complete Genome	2023-08-01
GCA_030572755.1	ASM3057275v1	Mycobacterium tuberculosis	MTb-Oman-3213249	4346162	Complete Genome	2023-08-01
GCA_030566935.1	ASM3056693v1	Mycobacterium tuberculosis	MTb-Oman-3215324	4345869	Complete Genome	2023-08-01
GCA_030567075.1	ASM3056707v1	Mycobacterium tuberculosis	MTb-Oman-3214927	4345243	Complete Genome	2023-08-01
GCA_030568815.1	ASM3056881v1	Mycobacterium tuberculosis	MTb-Oman-3214504	4343363	Complete Genome	2023-08-01
GCA_030569355.1	ASM3056935v1	Mycobacterium tuberculosis	MTb-Oman-3214236	4340326	Complete Genome	2023-08-01
GCA_030576775.1	ASM3057677v1	Mycobacterium tuberculosis	MTb-Oman-321856	4339165	Complete Genome	2023-08-01
GCA_030566795.1	ASM3056679v1	Mycobacterium tuberculosis	MTb-Oman-3215574	4336203	Complete Genome	2023-08-01
GCA_030572955.1	ASM3057295v1	Mycobacterium tuberculosis	MTb-Oman-3213195	4333035	Complete Genome	2023-08-01
GCA_030577515.1	ASM3057751v1	Mycobacterium tuberculosis	MTb-Oman-321262	4330262	Complete Genome	2023-08-01
GCA_030570695.1	ASM3057069v1	Mycobacterium tuberculosis	MTb-Oman-3213670	4329827	Complete Genome	2023-08-01
GCA_030577095.1	ASM3057709v1	Mycobacterium tuberculosis	MTb-Oman-321528	4325733	Complete Genome	2023-08-01
GCA_030574235.1	ASM3057423v1	Mycobacterium tuberculosis	MTb-Oman-3212927	4325243	Complete Genome	2023-08-01
GCA_030568075.1	ASM3056807v1	Mycobacterium tuberculosis	MTb-Oman-3214721	4325084	Complete Genome	2023-08-01
GCA_030576055.1	ASM3057605v1	Mycobacterium tuberculosis	MTb-Oman-3211380	4322555	Complete Genome	2023-08-01
GCA_030570275.1	ASM3057027v1	Mycobacterium tuberculosis	MTb-Oman-3213831	4321982	Complete Genome	2023-08-01
GCA_030569575.1	ASM3056957v1	Mycobacterium tuberculosis	MTb-Oman-3214168	4320751	Complete Genome	2023-08-01
GCA_030571135.1	ASM3057113v1	Mycobacterium tuberculosis	MTb-Oman-3213573	4315621	Complete Genome	2023-08-01
GCA_030576235.1	ASM3057623v1	Mycobacterium tuberculosis	MTb-Oman-3211379	4312013	Complete Genome	2023-08-01
GCA_030570075.1	ASM3057007v1	Mycobacterium tuberculosis	MTb-Oman-3213964	4299181	Complete Genome	2023-08-01
GCA_030574035.1	ASM3057403v1	Mycobacterium tuberculosis	MTb-Oman-3213034	4221823	Complete Genome	2023-08-01
GCA_030573615.1	ASM3057361v1	Mycobacterium tuberculosis	MTb-Oman-3213123	4206660	Complete Genome	2023-08-01
GCA_030867005.1	ASM3086700v1	Mycobacterium tuberculosis	AST-T6	4420361	Complete Genome	2023-08-24
GCA_030866985.1	ASM3086698v1	Mycobacterium tuberculosis	AST-T5	4414485	Complete Genome	2023-08-24
GCA_030866965.1	ASM3086696v1	Mycobacterium tuberculosis	AST-T4	4412499	Complete Genome	2023-08-24
GCA_030866945.1	ASM3086694v1	Mycobacterium tuberculosis	AST-T3	4411248	Complete Genome	2023-08-24
GCA_030867025.1	ASM3086702v1	Mycobacterium tuberculosis	AST-T7	4399274	Complete Genome	2023-08-24
GCA_963525475.1	MtbRf	Mycobacterium tuberculosis		4469156	Complete Genome	2023-09-30
GCA_033124885.1	ASM3312488v1	Mycobacterium tuberculosis	MTBCR170027	4456234	Complete Genome	2023-10-30
GCA_033125685.1	ASM3312568v1	Mycobacterium tuberculosis	MTBCR170020	4442985	Complete Genome	2023-10-30
GCA_033126485.1	ASM3312648v1	Mycobacterium tuberculosis	MTBCR170001	4424759	Complete Genome	2023-10-30
GCA_033124145.1	ASM3312414v1	Mycobacterium tuberculosis	MTBCR170031	4417031	Complete Genome	2023-10-30
GCA_033127285.1	ASM3312728v1	Mycobacterium tuberculosis	MTBCR170941	4396671	Complete Genome	2023-10-30
GCA_037101195.1	ASM3710119v1	Mycobacterium tuberculosis	DN181	4418245	Complete Genome	2024-01-10
GCA_037076335.1	ASM3707633v1	Mycobacterium tuberculosis	DN251	4412905	Complete Genome	2024-01-10
GCA_037076285.1	ASM3707628v1	Mycobacterium tuberculosis	DN067	4410800	Complete Genome	2024-01-10
GCA_037076315.1	ASM3707631v1	Mycobacterium tuberculosis	DN105	4408473	Complete Genome	2024-01-10
GCA_037076325.1	ASM3707632v1	Mycobacterium tuberculosis	DN146	4406941	Complete Genome	2024-01-10
GCA_037076265.1	ASM3707626v1	Mycobacterium tuberculosis	DN049	4406191	Complete Genome	2024-01-10
GCA_037076305.1	ASM3707630v1	Mycobacterium tuberculosis	DN101	4402181	Complete Genome	2024-01-10
GCA_037076275.1	ASM3707627v1	Mycobacterium tuberculosis	DN059	4402175	Complete Genome	2024-01-10
GCA_037076295.1	ASM3707629v1	Mycobacterium tuberculosis	DN068	4395586	Complete Genome	2024-01-10
GCA_963993155.1	ASM_P001-N1377	Mycobacterium tuberculosis	P001-N1377	4412658	Complete Genome	2024-03-17
GCA_963993145.1	ASM_N1015	Mycobacterium tuberculosis	N1015	4406639	Complete Genome	2024-03-17
GCA_963993235.1	ASM_P034-N1426	Mycobacterium tuberculosis	P034-N1426	4405492	Complete Genome	2024-03-17
GCA_963993175.1	ASM_P007-N1108	Mycobacterium tuberculosis	P007-N1108	4405381	Complete Genome	2024-03-17
GCA_963993205.1	ASM_P006-N1591	Mycobacterium tuberculosis	P006-N1591	4405380	Complete Genome	2024-03-17
GCA_963993215.1	ASM_P020-N1386	Mycobacterium tuberculosis	P020-N1386	4405380	Complete Genome	2024-03-17
GCA_963993295.1	ASM_P066-N1411	Mycobacterium tuberculosis	P066-N1411	4405380	Complete Genome	2024-03-17
GCA_963993135.1	ASM_P010-N1385	Mycobacterium tuberculosis	P010-N1385	4405379	Complete Genome	2024-03-17
GCA_963993165.1	ASM_P028-N1362	Mycobacterium tuberculosis	P028-N1362	4405379	Complete Genome	2024-03-17
GCA_963993245.1	ASM_P022-N1431	Mycobacterium tuberculosis	P022-N1431	4405379	Complete Genome	2024-03-17
GCA_963993225.1	ASM_P003-N1374	Mycobacterium tuberculosis	P003-N1374	4405378	Complete Genome	2024-03-17
GCA_963993265.1	ASM_P052-N1429	Mycobacterium tuberculosis	P052-N1429	4405378	Complete Genome	2024-03-17
GCA_963993285.1	ASM_P042-N1430	Mycobacterium tuberculosis	P042-N1430	4405378	Complete Genome	2024-03-17
GCA_963993195.1	ASM_P008-N1380	Mycobacterium tuberculosis	P008-N1380	4405372	Complete Genome	2024-03-17
GCA_963993255.1	ASM_P059-N1392	Mycobacterium tuberculosis	P059-N1392	4405268	Complete Genome	2024-03-17
GCA_963993185.1	ASM_P074-N1402	Mycobacterium tuberculosis	P074-N1402	4405232	Complete Genome	2024-03-17
GCA_963993275.1	ASM_P073-N1394	Mycobacterium tuberculosis	P073-N1394	4405232	Complete Genome	2024-03-17
GCA_038096075.1	ASM3809607v1	Mycobacterium tuberculosis	M64	4411532	Complete Genome	2024-04-13
GCA_038955375.1	MTBCR170913 - 1.1.1.7 hybrid assembly	Mycobacterium tuberculosis	MTBCR170913	4416753	Complete Genome	2024-05-01
GCA_039555355.1	Mtb6.fasta	Mycobacterium tuberculosis	Mtb6	4418722	Complete Genome	2024-05-07
GCA_039555375.1	Mtb7.fasta	Mycobacterium tuberculosis	Mtb7	4381937	Complete Genome	2024-05-07
GCA_039555365.1	Mtb9.fasta	Mycobacterium tuberculosis	Mtb9	4350576	Complete Genome	2024-05-07
